# Supplementary material for: A Comprehensive Evaluation of Flavor Instability of Beer (Part 1): Influence of Release of Bound State Aldehydes
Source: Foods. 2021 Oct 13;10(10):2432. doi: 10.3390/foods10102432 (PMC8536144; doi:10.3390/foods10102432)
Supplement: Supplementary file 1 [file foods-10-02432-s001.zip]

Archive with 3 entries (3 files):
- Table S1 - malt and beer analysis.xlsx
- Table S2 - sensory results.xlsx
- Table S3 - free and bound aldehydes.xlsx
