# Supplementary material for: A Comprehensive Evaluation of Flavor Instability of Beer (Part 1): Influence of Release of Bound State Aldehydes
Source: Foods. 2021 Oct 13;10(10):2432. doi: 10.3390/foods10102432 (PMC8536144; doi:10.3390/foods10102432)
Supplement: Supplementary file 1 [file foods-10-02432-s001.zip › Table S1 - malt and beer analysis.xlsx]

## Sheet: malt analysis
sample	barley variety	proteolytic malt modification	steeping degree [%]	soluble N	final attenuation [%]	pH
B1	Avalon	P1	38	573	85.9	6.16
B1	Avalon	P2	41	601	87.1	6.14
B1	Avalon	P3	44	660	89.5	6.1
B2	Marthe	P1	39	569	84.6	6.18
B2	Marthe	P2	42	620	86.5	6.07
B2	Marthe	P3	45	731	89.4	6

## Sheet: amino acids in beer
sample	proteolytic malt modification	sum of amino acids [mg/L]	Valin [mg/L] [mg/L]	Alanin [mg/L]	Arginin [mg/L]	Asparagin [mg/L]	Glutamin [mg/L]	Glutaminsäure [mg/L]	Glycin [mg/L]	Isoleucin [mg/L]	Methionin [mg/L]	Prolin [mg/L]	Serin [mg/L]	Threonin[mg/L]	Tryptophan [mg/L]	Tyrosin [mg/L]	Asparaginsäure [mg/L]	Leucin [mg/L]	Phenylalanin [mg/L]	Histidin [mg/L]	Lysin [mg/L]
B1	P1	909.641	33.5704	74.1467	72.1755	2.513	8.13433	23.8395	25.657	7.20483	2.9345	497.508	2.2685	2.70283	28.9804	43.5744	12.5224	11.0931	38.901	19.475	2.43956
B1	P2	753.051	30.6287	50.0672	56.7102	1.88211	3.82564	12.9189	22.5744	8.16289	3.7525	421.796	1.53522	2.51667	37.8049	40.0898	6.618	12.376	25.7027	12.3504	1.73917
B1	P3	980.839	60.681	87.5212	87.9197	5.1012	11.1286	30.9397	30.9596	24.073	6.72483	373.031	4.2464	4.27	33.1967	59.4864	21.8511	32.3528	63.8	19.5104	24.0457
B2	P1	666.088	15.7996	39.9062	24.3093	2.0384	2.4739	12.0856	17.2612	4.311	2.70767	424.656	3.2662	3.4156	31.9551	30.9694	13.5928	6.3435	15.0314	14.8088	1.15617
B2	P2	784.026	41.4862	68.0997	64.2013	2.5798	6.9817	23.9615	20.1461	12.0835	3.49267	345.294	3.1218	2.8158	36.0083	48.4844	22.1891	15.6567	45.0518	20.756	1.615
B2	P3	1120.87	78.4359	99.2723	89.3581	14.1104	23.9452	40.184	32.5734	37.2896	9.19117	325.255	6.004	6.772	45.9171	72.5275	48.6456	50.6176	84.4942	31.1526	25.1264
