# Supplementary material for: A Comprehensive Evaluation of Flavor Instability of Beer (Part 1): Influence of Release of Bound State Aldehydes
Source: Foods. 2021 Oct 13;10(10):2432. doi: 10.3390/foods10102432 (PMC8536144; doi:10.3390/foods10102432)
Supplement: Supplementary file 1 [file foods-10-02432-s001.zip › Table S2 - sensory results.xlsx]

## Sheet: Results sensory
Barley	proteolytic malt modification	duplicate brew	aging point	smell DLG	taste DLG	palate fullness DLG	recency DLG	bitterness DLG	overall DLG score	smell Eichhorn	taste Eichhorn	bitterness Eichhorn	acceptance	fruity	berry	sweetish	honey	cardboard	bready	sherry	cooked vegetables
B1	P1	1	FR	3.7	3.3	4.8	4.5	4.2	3.9625	2.1	2.25	1.8	62	0.3	0.3	0.7	0	0.4	0.2	0.3	0.2
B1	P1	2	FR	4.3	4.3	4.8	5	4.5	4.5	1.55	1.6	1.45	76	0.3	0.2	0.2	0	0.4	0.1	0.1	0
B1	P2	1	FR	4.4	4	4.6	4.6	4.2	4.3	1.4	1.75	1.65	76	0.2	0.2	0.1	0	0.2	0.3	0.1	0.1
B1	P2	2	FR	3.875	3.875	4.7	4.6	4.3	4.175	1.5	1.5625	1.9	64	0.2	0.2	0.3	0	0.5	0	0.1	0.3
B1	P3	1	FR	3.71429	3.42857	4.7	4.4	4.1	3.94821	2.3	1.7	1.95	48	0.3	0.2	0.6	0.1	0.3	0.2	0.4	0.1
B1	P3	2	FR	3.8	3.8	4.7	4.7	4.5	4.2	1.6	1.7	1.25	70	0.4	0.2	0.3	0.1	0.2	0.3	0.2	0
B2	P1	1	FR	3.6	3.4	4.5	4.5	4.2	3.925	2	2.2	1.65	60	0.4	0.6	0.4	0	0.1	0.2	0.2	0.1
B2	P1	2	FR	3.5	3.5	4.6	4.6	4.3	3.975	2.1	2.3	1.6	60	0.3	0.1	0.3	0.1	0.3	0.3	0.1	0.3
B2	P2	1	FR	3.66667	4	4.6	4.5	4.3	4.12917	1.85714	2.05	1.8	64	0.3	0.2	0.5	0.2	0.1	0.1	0.1	0
B2	P2	2	FR	3.875	4	4.4	4.4	4.2	4.11875	1.83333	1.95	1.65	64	0.2	0.3	0.4	0.1	0.2	0.3	0.4	0.1
B2	P3	1	FR	4	3.6	4.6	4.7	4.3	4.1375	1.75	1.9	1.8	70	0.2	0.3	0.3	0.2	0.5	0.1	0.2	0.2
B2	P3	2	FR	3.8	3.8	4.5	4.5	4	4.025	2	2	1.6	70	0.2	0	0.1	0.2	0.3	0.4	0.1	0.3
B1	P1	1	FO	3.8	3.8	4.7	4.4	4.2	4.0875	1.85	1.95	1.6	70	0.1	0.2	0.5	0	0.4	0.4	0.1	0.2
B1	P1	2	FO	4.1	4	4.6	4.4	4.3	4.225	1.65	1.65	1.5	82	0.2	0.3	0.1	0	0.2	0.1	0.1	0.1
B1	P2	1	FO	3.77778	3.66667	4.7	4.4	4.5	4.12361	2.04545	2.27273	1.6	60	0.3	0.2	0.3	0	0.5	0.1	0.3	0.1
B1	P2	2	FO	3.77778	3.77778	4.7	4.7	4.6	4.21389	1.86364	2.04545	1.35	62	0.2	0.2	0.2	0.1	0.5	0.1	0.1	0
B1	P3	1	FO	3.5	3.3	4.5	4.5	4.1	3.85	2.35	2.55	2	56	0.1	0.2	0.3	0.2	0.7	0.3	0.2	0.2
B1	P3	2	FO	3.7	3	4.2	4.4	4	3.75	2.25	2.8	1.85	48	0.1	0	0.3	0.1	0.8	0.4	0.2	0.2
B2	P1	1	FO	4.1	4	4.7	4.8	4.2	4.2625	1.6	1.6	1.6	78	0.3	0.1	0.1	0.1	0.5	0	0	0.1
B2	P1	2	FO	3.8	3.9	4.6	4.6	4	4.075	1.8	1.9	1.6	66	0	0.2	0.2	0.2	0.5	0.2	0	0
B2	P2	1	FO	4	3.66667	4.83333	4.66667	4.25	4.16667	1.75	2.25	1.58333	60	0.0833333	0.166667	0.0833333	0.0833333	0.416667	0.25	0.166667	0.25
B2	P2	2	FO	3.77778	3.77778	4.7	4.7	4.6	4.21389	2.04167	2.16667	1.625	60	0	0.0833333	0.25	0.0833333	0.666667	0.25	0.0833333	0.0833333
B2	P3	1	FO	4.2	3.8	4.4	4.7	4.1	4.1625	1.45	1.55	1.4	76	0.2	0.3	0.2	0	0.1	0	0.1	0
B2	P3	2	FO	3.7	3.7	4.5	4.4	4	3.9625	2	2.1	1.55	64	0.4	0.3	0.2	0.1	0.2	0.1	0	0.1
B1	P1	1	M1	4	3.7	4.4	4.4	4.2	4.075	1.8	2	1.65	70	0.2	0.3	0.2	0.2	0.5	0.3	0.2	0.1
B1	P1	2	M1	3.8	3.9	4.5	4.4	3.9	4.0125	1.85	1.85	1.55	74	0.5	0.3	0.1	0.1	0.4	0.3	0.1	0.1
B1	P2	1	M1	4	4.2	4.6	4.6	4.2	4.25	1.55	1.55	1.75	78	0.1	0.1	0.1	0.1	0.3	0.2	0.1	0.1
B1	P2	2	M1	4.1	4	4.6	4.7	4.3	4.2625	1.8	1.85	1.8	72	0.2	0.2	0.3	0.1	0.1	0.2	0.2	0.3
B1	P3	1	M1	4	3.75	4.58333	4.58333	4.25	4.14583	1.625	2.08333	1.5	68.3333	0.0833333	0.25	0.0833333	0	0.5	0.416667	0.0833333	0
B1	P3	2	M1	4.25	4	4.75	4.66667	4.5	4.36458	1.58333	1.79167	1.5	76.6667	0.25	0	0.166667	0.0833333	0.416667	0.166667	0	0.166667
B2	P1	1	M1	3.9	3.8	4.4	4.7	4.2	4.1125	1.9	2.2	1.6	64	0.3	0	0.1	0.1	0.2	0.3	0.4	0.1
B2	P1	2	M1	4.2	4.3	4.6	4.6	4.5	4.4	1.45	1.6	1.3	88	0.1	0	0.5	0	0.2	0.3	0.1	0
B2	P2	1	M1	4	3.9	4.6	4.6	4.2	4.175	1.6	1.85	1.4	76	0.4	0.2	0.2	0.1	0	0.1	0.3	0.1
B2	P2	2	M1	3.9	3.7	4.4	4.7	4.2	4.0875	1.95	1.95	1.65	72	0.4	0.5	0.2	0.1	0.3	0.1	0.2	0
B2	P3	1	M1	4.1	4	4.5	4.5	4.3	4.225	1.7	1.9	1.7	74	0.3	0.1	0.2	0	0.3	0.2	0.2	0.1
B2	P3	2	M1	4.2	4	4.5	4.7	4.7	4.375	1.5	1.65	1.4	76	0.3	0.3	0.3	0.1	0.1	0.1	0	0.1
B1	P1	1	M2	4	4	4.5	4.7	4.2	4.2	1.8	2.05	1.6	66	0.3	0.2	0.2	0	0.3	0.2	0	0.2
B1	P1	2	M2	3.9	4	4.7	4.6	4.3	4.2125	1.8	1.85	1.45	74	0.4	0.5	0.1	0	0.2	0.1	0.1	0.1
B1	P2	1	M2	3.9	3.9	4.2	4.8	3.8	4.025	2.05	2.05	1.8	66	0.3	0.4	0.3	0.2	0.2	0	0.1	0.1
B1	P2	2	M2	4.1	3.8	4.6	4.3	4.4	4.1875	1.9	1.9	1.75	70	0.4	0.2	0.1	0.1	0.3	0.2	0.1	0
B1	P3	1	M2	3.7	3.6	4.2	4.2	3.9	3.85	2.15	2.35	2	52	0.2	0.2	0.1	0	0.3	0.3	0.2	0.3
B1	P3	2	M2	3.9	3.5	4.3	4.4	4.1	3.9625	2.15	2.1	1.9	58	0.2	0.4	0.4	0.3	0.1	0.1	0.1	0.2
B2	P1	1	M2	3.77778	3.55556	4.66667	4.33333	4.44444	4.06944	2.05556	2.33333	1.44444	64.4444	0.222222	0.444444	0.333333	0.111111	0.333333	0.111111	0.222222	0.111111
B2	P1	2	M2	3.88889	3.77778	4.55556	4.55556	4.33333	4.13889	1.77778	2.05556	1.55556	66.6667	0.444444	0.333333	0.333333	0.111111	0.111111	0.111111	0.222222	0
B2	P2	1	M2	3.7	3.4	4.5	4.8	3.9	3.9125	2.15	2.5	1.9	64	0.4	0.3	0.4	0.2	0.3	0.2	0.2	0.1
B2	P2	2	M2	3.7	3.7	4.6	4.9	4.1	4.0625	2.3	2.25	1.75	64	0.3	0.1	0.3	0.1	0.2	0.3	0.2	0.2
B2	P3	1	M2	3.66667	3.44444	4.44444	4.22222	4.11111	3.88889	2.05556	2.22222	1.72222	55.5556	0.222222	0	0.444444	0.222222	0.444444	0.444444	0.222222	0.111111
B2	P3	2	M2	3.77778	3.44444	4.55556	4.22222	4.22222	3.95833	1.88889	2.27778	1.72222	62.2222	0.222222	0.444444	0.222222	0.222222	0.666667	0.222222	0.222222	0.111111
B1	P1	1	M3	4	3.55556	4.55556	4.55556	4.33333	4.11111	1.72222	2	1.61111	68.8889	0.444444	0.333333	0.222222	0.333333	0.555556	0.111111	0.333333	0
B1	P1	2	M3	3.88889	3.66667	4.44444	4.33333	4.22222	4.04167	1.66667	2.05556	1.61111	71.1111	0.333333	0.333333	0.111111	0.111111	0.444444	0	0.333333	0.111111
B1	P2	1	M3	3.5	3.6	4.7	4.6	3.8	3.8875	2.35	2.5	2.15	60	0.2	0.2	0.3	0.1	0.3	0.3	0.3	0.3
B1	P2	2	M3	3.7	3.5	4.5	4.6	3.8	3.8875	1.9	2.1	1.9	64	0.2	0.2	0.1	0.1	0.1	0.3	0.3	0.3
B1	P3	1	M3	3.8	3.8	4.4	4.8	4	4.05	2.1	2.25	1.95	68	0.3	0.4	0.3	0.1	0.1	0.4	0.2	0.3
B1	P3	2	M3	3.4	3.5	4.5	4.6	3.9	3.8375	2.3	2.35	1.95	58	0.2	0.2	0.6	0.3	0.2	0.5	0.1	0.2
B2	P1	1	M3	3.66667	3.41667	4.5	4.58333	4.33333	3.98958	2.16667	2.33333	1.625	53.3333	0.166667	0.25	0.583333	0.416667	0.166667	0.333333	0.25	0.166667
B2	P1	2	M3	4	3.58333	4.58333	4.66667	4.25	4.11458	1.875	2.29167	1.66667	63.3333	0.166667	0.25	0.416667	0.166667	0.333333	0.333333	0	0.25
B2	P2	1	M3	3.46154	3.53846	4.69231	4.46154	3.92308	3.875	2.46154	2.42308	2.07692	50.7692	0.230769	0.307692	0.307692	0.230769	0.461538	0.153846	0.307692	0.230769
B2	P2	2	M3	3.61538	3.46154	4.69231	4.69231	4.30769	4.01923	1.92308	2.26923	1.61538	69.2308	0.153846	0	0.461538	0.230769	0.461538	0.0769231	0.153846	0.153846
B2	P3	1	M3	3.75	3.33333	4.66667	4.5	4.16667	3.95833	2.29167	2.33333	2	50	0.25	0.25	0.333333	0.333333	0.166667	0.333333	0.166667	0.166667
B2	P3	2	M3	3.58333	3.16667	4.66667	4.58333	4.08333	3.86458	2.25	2.70833	1.83333	51.6667	0	0.25	0.333333	0.25	0.5	0.416667	0.166667	0.166667
B1	P1	1	M4	3.75	3.41667	4.58333	4.5	4.16667	3.96875	2.08333	2.33333	1.625	60	0.25	0.166667	0.25	0.0833333	0.25	0.416667	0.25	0.0833333
B1	P1	2	M4	3.91667	3.58333	4.66667	4.58333	4.08333	4.05208	1.91667	2.25	1.75	60	0.0833333	0.166667	0.5	0.25	0.416667	0.333333	0.166667	0.166667
B1	P2	1	M4	3.53846	3.61538	4.69231	4.76923	4.46154	4.08654	2.07692	2.15385	1.73077	61.5385	0.153846	0.0769231	0.384615	0.153846	0.461538	0.384615	0.0769231	0.230769
B1	P2	2	M4	3.69231	3.61538	4.76923	4.38462	4.07692	3.99038	2.03846	2.23077	1.92308	66.1538	0.230769	0.307692	0.384615	0.384615	0.230769	0.0769231	0.0769231	0.307692
B1	P3	1	M4	3.61538	3.46154	4.76923	4.46154	4.07692	3.94231	2.26923	2.38462	2	61.5385	0.0769231	0.153846	0.307692	0.153846	0.307692	0.307692	0.153846	0.307692
B1	P3	2	M4	3.84615	3.53846	4.76923	4.61538	4.30769	4.09615	2.11538	2.19231	1.69231	67.6923	0.153846	0.307692	0.307692	0.0769231	0.461538	0.230769	0.230769	0.153846
B2	P1	1	M4	3.4	3	4.2	4.1	3.6	3.5375	2.5	2.5	2.3	54	0.1	0.1	0.5	0.4	0.3	0.6	0.2	0.3
B2	P1	2	M4	3.6	3.2	4.3	4.3	3.7	3.7	2.3	2.65	2.05	48	0.2	0.2	0.4	0.2	0.4	0.2	0.1	0.4
B2	P2	1	M4	3.55556	3.44444	4.44444	4.44444	3.77778	3.80556	2.22222	2.44444	2.05556	41.1111	0.111111	0	0.222222	0	0.444444	0.555556	0.111111	0.444444
B2	P2	2	M4	3.33333	3.44444	4.33333	4.44444	3.66667	3.70833	2.55556	2.77778	2.16667	44.4444	0.222222	0.333333	0.666667	0	0.666667	0.555556	0.111111	0.222222
B2	P3	1	M4	3.2	3.2	4.2	4.4	4	3.675	2.45	2.5	2.05	48	0.2	0.1	0.6	0.3	0.4	0.4	0	0.3
B2	P3	2	M4	3.5	3	4.3	4.3	3.9	3.675	2.2	2.75	2.05	48	0.2	0.3	0.4	0.3	0.3	0.7	0	0.3
B1	P1	1	M5	3.8	2.9	4.4	4.3	3.7	3.6875	2.15	2.75	2.2	46	0.2	0.2	0.3	0.3	0.5	0.2	0.3	0.2
B1	P1	2	M5	3.9	3.5	4.4	4.3	3.9	3.9125	1.85	2.25	2.1	56	0.2	0.1	0.7	0.2	0.3	0.3	0.2	0.2
B1	P2	1	M5	3.77778	3.66667	4.44444	4.55556	3.88889	3.95833	1.94444	2.22222	1.66667	63.8889	0.333333	0.222222	0.444444	0	0.333333	0.222222	0.111111	0.222222
B1	P2	2	M5	3.22222	3.33333	4.44444	4.22222	3.88889	3.69444	2.72222	2.72222	2.05556	46.6667	0.111111	0.333333	0.888889	0	0.333333	0.222222	0.333333	0.222222
B1	P3	1	M5	3.44444	2.94444	4.44444	4.55556	3.55556	3.61111	2.55556	3.11111	2.38889	33.3333	0.222222	0.444444	0.333333	0	0.888889	0.333333	0.222222	0.222222
B1	P3	2	M5	3.33333	2.88889	4.33333	4.44444	3.66667	3.56944	2.61111	3.22222	2.27778	36.1111	0.111111	0.333333	0.333333	0	0.666667	0.111111	0.555556	0.222222
B2	P1	1	M5	3.22222	3.33333	4.44444	4.22222	3.88889	3.69444	2.72222	2.72222	2.05556	46.6667	0.0769231	0.230769	0.230769	0.230769	0.230769	0.307692	0	0.153846
B2	P1	2	M5	3.77778	3.66667	4.44444	4.55556	3.88889	3.95833	1.94444	2.22222	1.66667	63.8889	0.230769	0.0769231	0.230769	0.0769231	0.230769	0.307692	0.153846	0.153846
B2	P2	1	M5	3.4	3.1	4.4	4.2	3.9	3.675	2.45	2.8	2.35	45	0.1	0.4	0.1	0.2	0.7	0.6	0.2	0.2
B2	P2	2	M5	3.1	3.1	4.3	4.1	3.5	3.475	3.1	3.1	2.65	35	0.4	0.3	0.4	0.6	0.2	0.4	0.4	0.5
B2	P3	1	M5	3.55556	3.44444	4.44444	4.44444	3.77778	3.80556	2.22222	2.44444	2.05556	41.1111	0.307692	0.230769	0.230769	0.307692	0.230769	0.307692	0.307692	0.0769231
B2	P3	2	M5	3.33333	3.44444	4.33333	4.44444	3.66667	3.70833	2.55556	2.77778	2.16667	44.4444	0.307692	0.153846	0.307692	0.0769231	0.153846	0.384615	0.230769	0.307692
B1	P1	1	M6	3	3.1	4.2	4.2	3.7	3.5	2.95	3	2.55	39	0.2	0.3	0.4	0.2	0.3	0.1	0.4	0.2
B1	P1	2	M6	3.4	3.2	4.6	4.5	3.7	3.7125	2.75	2.75	2.4	42	0.3	0.3	0.3	0.5	0.2	0.3	0.2	0.3
B1	P2	1	M6	3.33333	2.88889	4.33333	4.44444	3.66667	3.56944	2.61111	3.22222	2.27778	36.1111	0.307692	0.0769231	0.230769	0.307692	0.461538	0.230769	0.307692	0.153846
B1	P2	2	M6	3.44444	2.94444	4.44444	4.55556	3.55556	3.61111	2.55556	3.11111	2.38889	33.3333	0.153846	0.230769	0.230769	0.153846	0.153846	0.307692	0.153846	0.307692
B1	P3	1	M6	3.1	3	4.4	4.1	3.6	3.4875	2.9	3.1	2.45	35	0.1	0.4	0.5	0.4	0.4	0.4	0.4	0.4
B1	P3	2	M6	3.2	3	4.4	4.2	3.7	3.55	2.75	2.95	2.61111	35	0.3	0.4	0.5	0.2	0.4	0.4	0.4	0.2
B2	P1	1	M6	3.375	3.375	4.5	4.5	3.5	3.6875	2.4375	2.25	2.1875	55	0.375	0.375	0.625	0.75	0.25	0.25	0.125	0.125
B2	P1	2	M6	3.125	3.375	4.25	4.25	4	3.6875	2.3125	2.25	1.9375	56.25	0.125	0.375	0.375	0.375	0.625	0.5	0	0.5
B2	P2	1	M6	3.875	3.625	4.5	4.375	3.875	3.95312	1.9375	2.0625	1.875	70	0.375	0.25	0.375	0.25	0.375	0.5	0.125	0.25
B2	P2	2	M6	3.25	3	4.375	4.125	3.625	3.53125	2.6875	2.75	2.1875	48.75	0.25	0.125	0.625	0.625	0.375	0.75	0.25	0.25
B2	P3	1	M6	3.625	3.375	4.5	4.5	4	3.875	2.125	2.4375	1.875	57.5	0.25	0.375	0.375	0.625	0.125	0.5	0.5	0.375
B2	P3	2	M6	3.125	3.25	4.375	4.625	3.875	3.6875	2.6875	2.5	1.75	53.75	0.125	0.125	0.25	0.5	0.375	0.75	0.25	0.625
B1	P1	1	M9	3.125	3.375	4.5	4.375	3.71429	3.66295	2.5625	2.625	2.1875	50	0.125	0.375	0.25	0.125	0.625	0.5	0.5	0.375
B1	P1	2	M9	3.125	3	4.375	4.57143	3.625	3.5558	2.57143	2.6875	2.125	51.4286	0.25	0.25	0.375	0.125	0.5	0.125	0.375	0.125
B1	P2	1	M9	2.625	2.875	4	3.75	3.25	3.15625	3.375	3.125	2.5	25	0.375	0.625	0.25	0.625	0.375	0.125	0.875	0
B1	P2	2	M9	3.5	3	4.57143	4	3.625	3.60268	2.3125	2.6875	1.8125	42.5	0.25	0.375	0.5	0.375	0.5	0.375	0.375	0.125
B1	P3	1	M9	2.85714	2.5	4.25	4.375	3.5	3.29241	3.14286	3.25	2.3125	20	0.125	0.375	0.375	0.5	0.5	0.5	0.375	0.125
B1	P3	2	M9	2.5	2.71429	4.28571	4.14286	3	3.10714	3.3125	3.375	2.5	11.4286	0.25	0.125	0.25	0.375	0.75	0.375	0.625	0.125
B2	P1	1	M9	3.44444	3	4	3.88889	3.22222	3.40278	2.33333	2.66667	2.44444	42.2222	0.222222	0.111111	0.555556	0.555556	0.444444	0.333333	0.111111	0.222222
B2	P1	2	M9	3	2.75	3.55556	3.33333	3.25	3.11111	2.72222	2.83333	2.27778	33.3333	0.222222	0.222222	0.555556	0.444444	0.222222	0.444444	0.222222	0.111111
B2	P2	1	M9	2.5	2.44444	3.77778	3.88889	3.44444	3.05556	2.88889	3.11111	2.22222	28.8889	0.333333	0.444444	0.777778	0.666667	0.333333	0.222222	0.555556	0
B2	P2	2	M9	3.22222	3.11111	4.11111	4.11111	3.33333	3.44444	2.5	2.55556	2.5	35.5556	0.111111	0.444444	0.666667	0.333333	0.222222	0.111111	0.444444	0.222222
B2	P3	1	M9	2	1.875	3.77778	3.88889	2.66667	2.59375	3	3.44444	2.38889	17.7778	0.222222	0.555556	0.444444	0.333333	0.222222	0.222222	0.444444	0.333333
B2	P3	2	M9	2.375	2	3.88889	4	2.77778	2.77431	3.22222	3.38889	2.61111	22.2222	0.222222	0.555556	0.555556	0.333333	0.222222	0.444444	0.444444	0.222222

## Sheet: statistics DLG overall
Oneway Analysis of Gesamtnote DLG By Alter
Oneway Anova
Summary of Fit
Rsquare	0.728974
Adj Rsquare	0.707073
Root Mean Square Error	0.179441
Mean of Response	3.87046
Observations (or Sum Wgts)	108
Analysis of Variance
Source	DF	Sum of Squares	Mean Square	F Ratio	Prob > F
Alter	8	8.5739	1.07174	33.2848	<,0001
Error	99	3.1877	0.0322
C. Total	107	11.7616
Means for Oneway Anova
Level	Number	Mean	Std Error	Lower 95%	Upper 95%
FO	12	4.07431	0.0518	3.9715	4.1771
FR	12	4.07813	0.0518	3.9753	4.1809
M1	12	4.20712	0.0518	4.1043	4.3099
M2	12	4.039	0.0518	3.9362	4.1418
M3	12	3.96972	0.0518	3.8669	4.0725
M4	12	3.85313	0.0518	3.7504	3.9559
M5	12	3.72917	0.0518	3.6264	3.8319
M6	12	3.65437	0.0518	3.5516	3.7572
M9	12	3.22917	0.0518	3.1264	3.3319
Std Error uses a pooled estimate of error variance
Means Comparisons
Comparisons for all pairs using Tukey-Kramer HSD
Confidence Quantile
q*	Alpha
3.17152	0.05
HSD Threshold Matrix
Abs(Dif)-HSD
	M1	FR	FO	M2	M3	M4	M5	M6	M9
M1	-0.23233	-0.10334	-0.09952	-0.06422	0.00507	0.12165	0.24562	0.32041	0.74562
FR	-0.10334	-0.23233	-0.22851	-0.19321	-0.12392	-0.00734	0.11662	0.19142	0.61662
FO	-0.09952	-0.22851	-0.23233	-0.19703	-0.12774	-0.01116	0.11281	0.1876	0.61281
M2	-0.06422	-0.19321	-0.19703	-0.23233	-0.16305	-0.04646	0.0775	0.1523	0.5775
M3	0.00507	-0.12392	-0.12774	-0.16305	-0.23233	-0.11575	0.00822	0.08301	0.50822
M4	0.12165	-0.00734	-0.01116	-0.04646	-0.11575	-0.23233	-0.10837	-0.03357	0.39163
M5	0.24562	0.11662	0.11281	0.0775	0.00822	-0.10837	-0.23233	-0.15754	0.26767
M6	0.32041	0.19142	0.1876	0.1523	0.08301	-0.03357	-0.15754	-0.23233	0.19287
M9	0.74562	0.61662	0.61281	0.5775	0.50822	0.39163	0.26767	0.19287	-0.23233
Positive values show pairs of means that are significantly different.
Connecting Letters Report
Level					Mean
M1	A				4.20712
FR	A	B			4.07812
FO	A	B			4.07431
M2	A	B			4.039
M3		B			3.96972
M4		B	C		3.85313
M5			C		3.72917
M6			C		3.65437
M9				D	3.22917
Levels not connected by same letter are significantly different.
Ordered Differences Report
Level	- Level	Difference	Std Err Dif	Lower CL	Upper CL	p-Value
M1	M9	0.977951	0.0732564	0.745618	1.21029	<,0001	+++++++++++++
FR	M9	0.848958	0.0732564	0.616624	1.08129	<,0001	++++++++++++
FO	M9	0.845139	0.0732564	0.612805	1.07747	<,0001	++++++++++++
M2	M9	0.809838	0.0732564	0.577504	1.04217	<,0001	+++++++++++
M3	M9	0.740549	0.0732564	0.508215	0.972883	<,0001	++++++++++
M4	M9	0.623967	0.0732564	0.391633	0.856301	<,0001	+++++++++
M1	M6	0.552749	0.0732564	0.320415	0.785083	<,0001	++++++++
M5	M9	0.5	0.0732564	0.267666	0.732334	<,0001	+++++++
M1	M5	0.477951	0.0732564	0.245618	0.710285	<,0001	+++++++
M6	M9	0.425202	0.0732564	0.192869	0.657536	<,0001	++++++
FR	M6	0.423756	0.0732564	0.191422	0.65609	<,0001	++++++
FO	M6	0.419936	0.0732564	0.187602	0.65227	<,0001	++++++
M2	M6	0.384635	0.0732564	0.152302	0.616969	<,0001	+++++
M1	M4	0.353984	0.0732564	0.12165	0.586318	0.0002	+++++
FR	M5	0.348958	0.0732564	0.116624	0.581292	0.0002	+++++
FO	M5	0.345139	0.0732564	0.112805	0.577473	0.0003	+++++
M3	M6	0.315347	0.0732564	0.083013	0.547681	0.0013	++++
M2	M5	0.309838	0.0732564	0.077504	0.542172	0.0017	++++
M3	M5	0.240549	0.0732564	0.008215	0.472883	0.0365	+++
M1	M3	0.237402	0.0732564	0.005068	0.469736	0.0413	+++
FR	M4	0.224991	0.0732564	-0.007343	0.457325	0.0655	+++
FO	M4	0.221172	0.0732564	-0.011162	0.453506	0.075	+++
M4	M6	0.198765	0.0732564	-0.033569	0.431099	0.1567	+++
M2	M4	0.185871	0.0732564	-0.046463	0.418205	0.2274	+++
M1	M2	0.168113	0.0732564	-0.06422	0.400447	0.3553	++
M1	FO	0.132812	0.0732564	-0.099521	0.365146	0.6736	++
M1	FR	0.128993	0.0732564	-0.103341	0.361327	0.7073	++
M4	M5	0.123967	0.0732564	-0.108367	0.356301	0.7498	++
M3	M4	0.116582	0.0732564	-0.115752	0.348916	0.8072	++
FR	M3	0.108409	0.0732564	-0.123925	0.340743	0.8622	+
FO	M3	0.10459	0.0732564	-0.127744	0.336923	0.8844	+
M5	M6	0.0747975	0.0732564	-0.157536	0.307131	0.983	+
M2	M3	0.0692886	0.0732564	-0.163045	0.301623	0.9896	+
FR	M2	0.0391204	0.0732564	-0.193214	0.271454	0.9998	+
FO	M2	0.0353009	0.0732564	-0.197033	0.267635	0.9999
FR	FO	0.0038194	0.0732564	-0.228514	0.236153	1

## Sheet: statistics smell Eichhorn
Oneway Anova
Summary of Fit
Rsquare	0.623474
Adj Rsquare	0.593047
Root Mean Square Error	0.276802
Mean of Response	2.178
Observations (or Sum Wgts)	108
Analysis of Variance
Source	DF	Sum of Squares	Mean Square	F Ratio	Prob > F
Alter	8	12.5602	1.57002	20.4912	<,0001
Error	99	7.58529	0.07662
C. Total	107	20.1455
Means for Oneway Anova
Level	Number	Mean	Std Error	Lower 95%	Upper 95%
FO	12	1.88756	0.07991	1.729	2.0461
FR	12	1.91591	0.07991	1.7574	2.0745
M1	12	1.69236	0.07991	1.5338	1.8509
M2	12	2.00648	0.07991	1.8479	2.165
M3	12	2.0839	0.07991	1.9254	2.2425
M4	12	2.22731	0.07991	2.0688	2.3859
M5	12	2.40231	0.07991	2.2438	2.5609
M6	12	2.55868	0.07991	2.4001	2.7172
M9	12	2.8275	0.07991	2.6689	2.9861
Std Error uses a pooled estimate of error variance
Means Comparisons
Comparisons for all pairs using Tukey-Kramer HSD
Confidence Quantile
q*	Alpha
3.17152	0.05
HSD Threshold Matrix
Abs(Dif)-HSD
	M9	M6	M5	M4	M3	M2	FR	FO	M1
M9	-0.35839	-0.08957	0.06679	0.24179	0.3852	0.46263	0.5532	0.58154	0.77675
M6	-0.08957	-0.35839	-0.20203	-0.02703	0.11638	0.19381	0.28438	0.31272	0.50793
M5	0.06679	-0.20203	-0.35839	-0.18339	-0.03998	0.03744	0.12801	0.15636	0.35156
M4	0.24179	-0.02703	-0.18339	-0.35839	-0.21498	-0.13756	-0.04699	-0.01864	0.17656
M3	0.3852	0.11638	-0.03998	-0.21498	-0.35839	-0.28097	-0.1904	-0.16205	0.03315
M2	0.46263	0.19381	0.03744	-0.13756	-0.28097	-0.35839	-0.26782	-0.23947	-0.04427
FR	0.5532	0.28438	0.12801	-0.04699	-0.1904	-0.26782	-0.35839	-0.33005	-0.13485
FO	0.58154	0.31272	0.15636	-0.01864	-0.16205	-0.23947	-0.33005	-0.35839	-0.16319
M1	0.77675	0.50793	0.35156	0.17656	0.03315	-0.04427	-0.13485	-0.16319	-0.35839
Positive values show pairs of means that are significantly different.
Connecting Letters Report
Level						Mean
M9	A					2.8275
M6	A	B				2.55868
M5		B	C			2.40231
M4		B	C	D		2.22731
M3			C	D		2.0839
M2				D	E	2.00648
FR				D	E	1.91591
FO				D	E	1.88756
M1					E	1.69236
Levels not connected by same letter are significantly different.
Ordered Differences Report
Level	- Level	Difference	Std Err Dif	Lower CL	Upper CL	p-Value
M9	M1	1.13514	0.113004	0.776746	1.49353	<,0001	++++++++++++
M9	FO	0.939937	0.113004	0.581544	1.29833	<,0001	++++++++++
M9	FR	0.911591	0.113004	0.553198	1.26998	<,0001	++++++++++
M6	M1	0.866319	0.113004	0.507926	1.22471	<,0001	+++++++++
M9	M2	0.821019	0.113004	0.462625	1.17941	<,0001	+++++++++
M9	M3	0.743597	0.113004	0.385204	1.10199	<,0001	++++++++
M5	M1	0.709954	0.113004	0.351561	1.06835	<,0001	++++++++
M6	FO	0.671117	0.113004	0.312724	1.02951	<,0001	+++++++
M6	FR	0.642771	0.113004	0.284378	1.00117	<,0001	+++++++
M9	M4	0.600185	0.113004	0.241792	0.958578	<,0001	++++++
M6	M2	0.552199	0.113004	0.193806	0.910592	0.0001	++++++
M4	M1	0.534954	0.113004	0.176561	0.893347	0.0002	++++++
M5	FO	0.514752	0.113004	0.156359	0.873145	0.0005	++++++
M5	FR	0.486406	0.113004	0.128013	0.844799	0.0013	+++++
M6	M3	0.474777	0.113004	0.116384	0.833171	0.0018	+++++
M9	M5	0.425185	0.113004	0.066792	0.783578	0.0084	+++++
M5	M2	0.395833	0.113004	0.03744	0.754226	0.0191	++++
M3	M1	0.391542	0.113004	0.033149	0.749935	0.0214	++++
M4	FO	0.339752	0.113004	-0.018641	0.698145	0.0775	++++
M6	M4	0.331366	0.113004	-0.027027	0.689759	0.0935	++++
M5	M3	0.318412	0.113004	-0.039981	0.676805	0.1234	+++
M2	M1	0.31412	0.113004	-0.044273	0.672514	0.1348	+++
M4	FR	0.311406	0.113004	-0.046987	0.669799	0.1424	+++
M9	M6	0.268819	0.113004	-0.089574	0.627213	0.3072	+++
FR	M1	0.223548	0.113004	-0.134845	0.581941	0.562	++
M4	M2	0.220833	0.113004	-0.13756	0.579226	0.5784	++
M3	FO	0.19634	0.113004	-0.162053	0.554733	0.722	++
FO	M1	0.195202	0.113004	-0.163191	0.553595	0.7283	++
M5	M4	0.175	0.113004	-0.183393	0.533393	0.8295	++
M3	FR	0.167994	0.113004	-0.190399	0.526387	0.8591	++
M6	M5	0.156366	0.113004	-0.202027	0.514759	0.9014	++
M4	M3	0.143412	0.113004	-0.214981	0.501805	0.9379	++
M2	FO	0.118918	0.113004	-0.239475	0.477311	0.9794	+
M2	FR	0.090572	0.113004	-0.267821	0.448966	0.9966	+
M3	M2	0.077422	0.113004	-0.280971	0.435815	0.9989	+
FR	FO	0.028346	0.113004	-0.330047	0.386739	1

## Sheet: statistics acceptance
Oneway Anova
Summary of Fit
Rsquare	0.652257
Adj Rsquare	0.624156
Root Mean Square Error	9.30916
Mean of Response	56.5451
Observations (or Sum Wgts)	108
Analysis of Variance
Source	DF	Sum of Squares	Mean Square	F Ratio	Prob > F
Alter	8	16092.2	2011.53	23.2116	<,0001
Error	99	8579.39	86.66
C. Total	107	24671.6
Means for Oneway Anova
Level	Number	Mean	Std Error	Lower 95%	Upper 95%
FO	12	65.1667	2.6873	59.834	70.499
FR	12	65.3333	2.6873	60.001	70.666
M1	12	74.0833	2.6873	68.751	79.416
M2	12	63.5741	2.6873	58.242	68.906
M3	12	60.6944	2.6873	55.362	66.027
M4	12	55.0399	2.6873	49.708	60.372
M5	12	46.5093	2.6873	41.177	51.841
M6	12	46.8079	2.6873	41.476	52.14
M9	12	31.6967	2.6873	26.364	37.029
Std Error uses a pooled estimate of error variance
Means Comparisons
Comparisons for all pairs using Tukey-Kramer HSD
Confidence Quantile
q*	Alpha
3.17152	0.05
HSD Threshold Matrix
Abs(Dif)-HSD
	M1	FR	FO	M2	M3	M4	M6	M5	M9
M1	-12.053	-3.303	-3.137	-1.544	1.336	6.99	15.222	15.521	30.333
FR	-3.303	-12.053	-11.887	-10.294	-7.414	-1.76	6.472	6.771	21.583
FO	-3.137	-11.887	-12.053	-10.461	-7.581	-1.926	6.306	6.604	21.417
M2	-1.544	-10.294	-10.461	-12.053	-9.174	-3.519	4.713	5.012	19.824
M3	1.336	-7.414	-7.581	-9.174	-12.053	-6.399	1.833	2.132	16.945
M4	6.99	-1.76	-1.926	-3.519	-6.399	-12.053	-3.821	-3.523	11.29
M6	15.222	6.472	6.306	4.713	1.833	-3.821	-12.053	-11.755	3.058
M5	15.521	6.771	6.604	5.012	2.132	-3.523	-11.755	-12.053	2.759
M9	30.333	21.583	21.417	19.824	16.945	11.29	3.058	2.759	-12.053
Positive values show pairs of means that are significantly different.
Connecting Letters Report
Level					Mean
M1	A				74.0833
FR	A	B			65.3333
FO	A	B			65.1667
M2	A	B			63.5741
M3		B			60.6944
M4		B	C		55.0399
M6			C		46.8079
M5			C		46.5093
M9				D	31.6967
Levels not connected by same letter are significantly different.
Ordered Differences Report
Level	- Level	Difference	Std Err Dif	Lower CL	Upper CL	p-Value
M1	M9	42.3867	3.80045	30.3335	54.4398	<,0001	+++++++++++++
FR	M9	33.6367	3.80045	21.5835	45.6898	<,0001	++++++++++
FO	M9	33.47	3.80045	21.4168	45.5232	<,0001	++++++++++
M2	M9	31.8774	3.80045	19.8242	43.9306	<,0001	+++++++++
M3	M9	28.9978	3.80045	16.9446	41.051	<,0001	+++++++++
M1	M5	27.5741	3.80045	15.5209	39.6273	<,0001	++++++++
M1	M6	27.2755	3.80045	15.2223	39.3287	<,0001	++++++++
M4	M9	23.3432	3.80045	11.29	35.3964	<,0001	+++++++
M1	M4	19.0434	3.80045	6.9903	31.0966	<,0001	++++++
FR	M5	18.8241	3.80045	6.7709	30.8773	0.0001	++++++
FO	M5	18.6574	3.80045	6.6042	30.7106	0.0001	++++++
FR	M6	18.5255	3.80045	6.4723	30.5786	0.0001	+++++
FO	M6	18.3588	3.80045	6.3056	30.412	0.0002	+++++
M2	M5	17.0648	3.80045	5.0116	29.118	0.0006	+++++
M2	M6	16.7662	3.80045	4.713	28.8194	0.0008	+++++
M6	M9	15.1112	3.80045	3.058	27.1644	0.0041	++++
M5	M9	14.8126	3.80045	2.7594	26.8658	0.0053	++++
M3	M5	14.1852	3.80045	2.132	26.2384	0.0092	++++
M3	M6	13.8866	3.80045	1.8334	25.9398	0.0119	++++
M1	M3	13.3889	3.80045	1.3357	25.4421	0.0179	++++
M1	M2	10.5093	3.80045	-1.5439	22.5624	0.1393	+++
FR	M4	10.2934	3.80045	-1.7597	22.3466	0.1584	+++
FO	M4	10.1268	3.80045	-1.9264	22.18	0.1744	+++
M1	FO	8.91667	3.80045	-3.1365	20.9699	0.3254	+++
M1	FR	8.75	3.80045	-3.3032	20.8032	0.3509	+++
M2	M4	8.53419	3.80045	-3.519	20.5874	0.3853	+++
M4	M5	8.53063	3.80045	-3.5226	20.5838	0.3858	+++
M4	M6	8.23202	3.80045	-3.8212	20.2852	0.4357	++
M3	M4	5.65456	3.80045	-6.3986	17.7077	0.8586	++
FR	M3	4.63889	3.80045	-7.4143	16.6921	0.9501	+
FO	M3	4.47222	3.80045	-7.581	16.5254	0.9596	+
M2	M3	2.87963	3.80045	-9.1736	14.9328	0.9977	+
FR	M2	1.75926	3.80045	-10.2939	13.8124	0.9999	+
FO	M2	1.59259	3.80045	-10.4606	13.6458	1
M6	M5	0.29861	3.80045	-11.7546	12.3518	1
FR	FO	0.16667	3.80045	-11.8865	12.2198	1

## Sheet: statistics bready
Oneway Anova
Summary of Fit
Rsquare	0.257145
Adj Rsquare	0.197116
Root Mean Square Error	0.144965
Mean of Response	0.279167
Observations (or Sum Wgts)	108
Analysis of Variance
Source	DF	Sum of Squares	Mean Square	F Ratio	Prob > F
Alter	8	0.720167	0.090021	4.2837	0.0002
Error	99	2.08046	0.021015
C. Total	107	2.80063
Means for Oneway Anova
Level	Number	Mean	Std Error	Lower 95%	Upper 95%
FO	12	0.183333	0.04185	0.1003	0.26637
FR	12	0.208333	0.04185	0.1253	0.29137
M1	12	0.224167	0.04185	0.14113	0.3072
M2	12	0.19	0.04185	0.10697	0.27303
M3	12	0.270833	0.04185	0.1878	0.35387
M4	12	0.3975	0.04185	0.31447	0.48053
M5	12	0.3075	0.04185	0.22447	0.39053
M6	12	0.415833	0.04185	0.3328	0.49887
M9	12	0.315	0.04185	0.23197	0.39803
Std Error uses a pooled estimate of error variance
Means Comparisons
Comparisons for all pairs using Tukey-Kramer HSD
Confidence Quantile
q*	Alpha
3.17152	0.05
HSD Threshold Matrix
Abs(Dif)-HSD
	M6	M4	M9	M5	M3	M1	FR	M2	FO
M6	-0.1877	-0.16936	-0.08686	-0.07936	-0.0427	0.00397	0.0198	0.03814	0.0448
M4	-0.16936	-0.1877	-0.1052	-0.0977	-0.06103	-0.01436	0.00147	0.0198	0.02647
M9	-0.08686	-0.1052	-0.1877	-0.1802	-0.14353	-0.09686	-0.08103	-0.0627	-0.05603
M5	-0.07936	-0.0977	-0.1802	-0.1877	-0.15103	-0.10436	-0.08853	-0.0702	-0.06353
M3	-0.0427	-0.06103	-0.14353	-0.15103	-0.1877	-0.14103	-0.1252	-0.10686	-0.1002
M1	0.00397	-0.01436	-0.09686	-0.10436	-0.14103	-0.1877	-0.17186	-0.15353	-0.14686
FR	0.0198	0.00147	-0.08103	-0.08853	-0.1252	-0.17186	-0.1877	-0.16936	-0.1627
M2	0.03814	0.0198	-0.0627	-0.0702	-0.10686	-0.15353	-0.16936	-0.1877	-0.18103
FO	0.0448	0.02647	-0.05603	-0.06353	-0.1002	-0.14686	-0.1627	-0.18103	-0.1877
Positive values show pairs of means that are significantly different.
Connecting Letters Report
Level				Mean
M6	A			0.415833
M4	A	B		0.3975
M9	A	B	C	0.315
M5	A	B	C	0.3075
M3	A	B	C	0.270833
M1		B	C	0.224167
FR			C	0.208333
M2			C	0.19
FO			C	0.183333
Levels not connected by same letter are significantly different.
Ordered Differences Report
Level	- Level	Difference	Std Err Dif	Lower CL	Upper CL	p-Value
M6	FO	0.2325	0.0591815	0.044805	0.420195	0.0048	++++++++
M6	M2	0.225833	0.0591815	0.038138	0.413529	0.007	+++++++
M4	FO	0.214167	0.0591815	0.026471	0.401862	0.0133	+++++++
M6	FR	0.2075	0.0591815	0.019805	0.395195	0.0189	+++++++
M4	M2	0.2075	0.0591815	0.019805	0.395195	0.0189	+++++++
M6	M1	0.191667	0.0591815	0.003971	0.379362	0.0415	++++++
M4	FR	0.189167	0.0591815	0.001471	0.376862	0.0467	++++++
M4	M1	0.173333	0.0591815	-0.014362	0.361028	0.0943	++++++
M6	M3	0.145	0.0591815	-0.042695	0.332695	0.2695	+++++
M9	FO	0.131667	0.0591815	-0.056029	0.319362	0.3982	++++
M4	M3	0.126667	0.0591815	-0.061029	0.314362	0.4526	++++
M9	M2	0.125	0.0591815	-0.062695	0.312695	0.4712	++++
M5	FO	0.124167	0.0591815	-0.063529	0.311862	0.4806	++++
M5	M2	0.1175	0.0591815	-0.070195	0.305195	0.5571	++++
M6	M5	0.108333	0.0591815	-0.079362	0.296029	0.662	++++
M9	FR	0.106667	0.0591815	-0.081029	0.294362	0.6805	+++
M6	M9	0.100833	0.0591815	-0.086862	0.288529	0.7428	+++
M5	FR	0.0991667	0.0591815	-0.088529	0.286862	0.7597	+++
M9	M1	0.0908333	0.0591815	-0.096862	0.278529	0.8363	+++
M4	M5	0.09	0.0591815	-0.097695	0.277695	0.8432	+++
M3	FO	0.0875	0.0591815	-0.100195	0.275195	0.8628	+++
M5	M1	0.0833333	0.0591815	-0.104362	0.271029	0.8922	+++
M4	M9	0.0825	0.0591815	-0.105195	0.270195	0.8976	+++
M3	M2	0.0808333	0.0591815	-0.106862	0.268529	0.9078	+++
M3	FR	0.0625	0.0591815	-0.125195	0.250195	0.979	++
M3	M1	0.0466667	0.0591815	-0.141029	0.234362	0.997	++
M9	M3	0.0441667	0.0591815	-0.143529	0.231862	0.9979	+
M1	FO	0.0408333	0.0591815	-0.146862	0.228528	0.9988	+
M5	M3	0.0366667	0.0591815	-0.151029	0.224362	0.9995	+
M1	M2	0.0341667	0.0591815	-0.153529	0.221862	0.9997	+
FR	FO	0.025	0.0591815	-0.162695	0.212695	1	+
M6	M4	0.0183333	0.0591815	-0.169362	0.206029	1	+
FR	M2	0.0183333	0.0591815	-0.169362	0.206029	1	+
M1	FR	0.0158333	0.0591815	-0.171862	0.203529	1	+
M9	M5	0.0075	0.0591815	-0.180195	0.195195	1
M2	FO	0.0066667	0.0591815	-0.181029	0.194362	1
