# Supplementary material for: A Comprehensive Evaluation of Flavor Instability of Beer (Part 1): Influence of Release of Bound State Aldehydes
Source: Foods. 2021 Oct 13;10(10):2432. doi: 10.3390/foods10102432 (PMC8536144; doi:10.3390/foods10102432)
Supplement: Supplementary file 1 [file foods-10-02432-s001.zip › Table S3 - free and bound aldehydes.xlsx]

## Sheet: free aldehydes
Barley	soluble N	duplicate brew	aging point	2-Methylpropanal	STD	2-Methylbutanal	STD	3-Methylbutanal	STD	Pentanal	STD	Hexanal	STD	Heptanal	STD	Furfural	STD	Methional	STD	Benzaldehyde	STD	Phenylacetaldehyde	STD	E-2-Nonenal	STD
B1	P1	1	FR	5.82311	1.20913	2.10593	0.426981	6.75851	1.32831	0.0405024	0.00826362	0.107179	0.0133123	0.014713	0.000872436	0.356159	0.234641	< LOQ	-	0.146386	0.0108929	2.00071	0.214473	< LOQ	-
B1	P1	2	FR	5.76764	0.49762	1.96674	0.173107	5.6057	0.104355	0.036998	0.00368805	0.119466	0.00270492	0.0180441	0.00208228	0.42433	0.00907218	< LOQ	-	0.236477	0.144625	2.82903	0.55396	< LOQ	-
B1	P2	1	FR	7.36195	1.54225	2.06214	0.45416	5.52039	1.36521	0.0344948	0.00610315	0.0901502	0.0122481	0.0134293	0.00235351	0.313589	0.0604956	< LOQ	-	0.240678	0.170872	2.29006	0.706137	< LOQ	-
B1	P2	2	FR	7.19669	1.50729	2.37774	0.573412	7.85427	1.9895	0.037075	0.00868025	0.105888	0.0257607	0.015525	0.00337002	0.396833	0.164496	< LOQ	-	0.110034	0.0243579	2.22806	0.453201	< LOQ	-
B1	P3	1	FR	12.0735	1.54948	3.28556	0.422119	8.35043	1.23329	0.0745402	0.00817762	0.253234	0.0181985	0.0305273	0.0030661	0.615844	0.0742805	0.926108	0.0954007	0.157063	0.0128719	4.04115	0.424841	< LOQ	-
B1	P3	2	FR	6.952	0.374583	1.78899	0.802587	5.92595	1.95388	0.0284213	0.00801879	0.0872368	0.0132616	0.0178249	0.00526088	1.16555	1.23583	< LOQ	-	0.127878	0.0300258	2.07526	0.186075	< LOQ	-
B2	P1	1	FR	12.0735	1.54948	3.28556	0.422119	8.35043	1.23329	0.0745402	0.00817762	0.253234	0.0181985	0.0305273	0.0030661	0.615844	0.0742805	0.926108	0.0954007	0.157063	0.0128719	4.04115	0.424841	< LOQ	-
B2	P1	2	FR	4.16155	0.14625	1.24321	0.0216532	2.85024	0.0498676	0.031034	0.00344511	0.0830668	0.00431392	0.00873891	0.000276974	0.377663	0.0558812	< LOQ	-	0.113513	0.0125785	1.24076	0.0924563	< LOQ	-
B2	P2	1	FR	4.07388	0.467228	1.28754	0.0835028	3.27394	0.20292	0.0226151	0.000994729	0.0791309	0.00566929	0.00931544	0.000581142	0.33565	0.090872	< LOQ	-	0.0848399	0.0127438	1.3717	0.0420947	< LOQ	-
B2	P2	2	FR	1.8302	0.217065	0.595729	0.0754004	1.50245	0.174312	0.0109704	0.0012759	0.0635887	0.00413326	0.00953333	0.00112001	0.409088	0.0832465	< LOQ	-	0.067577	0.00179281	1.03982	0.0487408	< LOQ	-
B2	P3	1	FR	3.09163	0.561565	1.08527	0.187189	3.22708	0.587679	0.021809	0.00821355	0.0634691	0.011631	0.0129072	0.00163669	2.559	2.59937	< LOQ	-	0.0839188	0.0174445	2.67228	1.27183	< LOQ	-
B2	P3	2	FR	3.90258	0.274024	1.29688	0.0888699	3.70335	0.266086	0.0150167	0.000627292	0.0590091	0.00335039	0.0110074	0.000628581	1.00218	0.339416	< LOQ	-	0.0655777	0.00729863	2.43053	0.1269	< LOQ	-
B1	P1	1	FO	22.6303	5.87115	3.17516	0.779392	7.94527	1.65114	0.0605017	0.0182262	0.197058	0.0249884	0.0389719	0.00525933	31.953	11.1401	0.87816	0.100521	0.750452	0.143284	7.95779	3.35255	< LOQ	-
B1	P1	2	FO	21.1509	2.33001	2.803	0.272904	6.6765	0.50961	0.0949298	0.00977498	0.260977	0.0113418	0.0261991	0.000982508	19.0652	2.48561	< LOQ	-	0.605166	0.0968711	5.14363	0.27804	< LOQ	-
B1	P2	1	FO	39.3476	2.91913	4.52529	0.27496	9.8327	0.57272	0.085118	0.00828559	0.264085	0.027038	0.0273371	0.0023053	28.8142	1.97728	0.996374	0.156762	0.419014	0.0383374	5.06623	0.746588	< LOQ	-
B1	P2	2	FO	19.9643	3.57091	2.91561	0.413775	7.85504	1.09436	0.0411042	0.00624793	0.130644	0.0113145	0.014425	0.00122786	14.3274	2.16693	< LOQ	-	0.200082	0.0313799	3.03008	0.356086	< LOQ	-
B1	P3	1	FO	134.158	10.5598	5.08444	0.454873	11.7781	1.37427	0.0871771	0.00846948	0.376604	0.0252626	0.0416918	0.00636307	34.6017	2.46185	1.3268	0.159929	0.408043	0.0359222	6.67849	0.878282	< LOQ	-
B1	P3	2	FO	138.512	5.82233	5.39266	0.273639	13.5686	0.532151	0.0905522	0.00325152	0.319204	0.00733093	0.0284363	0.00040905	30.0453	1.63399	1.05289	0.181235	0.311503	0.0291672	6.34102	0.252452	< LOQ	-
B2	P1	1	FO	22.5079	0.994638	2.71224	0.0960237	4.68375	0.248474	0.0627147	0.00350646	0.217474	0.0109608	0.0179339	0.000981266	15.0355	0.894105	< LOQ	-	0.243381	0.0165538	2.54108	0.231053	< LOQ	-
B2	P1	2	FO	10.6305	1.23949	1.54499	0.217305	2.5078	0.302988	0.0362007	0.00463293	0.162768	0.00904176	0.0160184	0.000615697	12.5476	1.1958	< LOQ	-	0.172483	0.0140158	1.68071	0.0720549	< LOQ	-
B2	P2	1	FO	20.7743	3.78646	1.95183	0.28983	4.71438	0.760571	0.0421297	0.00652486	0.169201	0.0131093	0.0148198	0.00103547	14.7212	1.66912	< LOQ	-	0.143948	0.0159906	2.23333	0.242593	< LOQ	-
B2	P2	2	FO	20.5024	3.58627	1.77091	0.264255	3.87537	0.653245	0.0313824	0.0043889	0.133379	0.0138196	0.0128013	0.000543613	13.3593	1.45806	< LOQ	-	0.110564	0.0169172	2.01482	0.234909	< LOQ	-
B2	P3	1	FO	143.462	9.85682	3.69889	0.124428	9.43323	0.25092	0.0858031	0.0230163	0.213659	0.0187031	0.06459	0.0271482	8.62894	0.496943	< LOQ	-	0.29568	0.0203611	5.61782	0.305479	< LOQ	-
B2	P3	2	FO	140.325	4.08619	5.2969	0.570042	14.3804	0.760145	0.054072	0.00648747	0.238983	0.0183056	0.0283891	0.00516348	19.7587	1.66214	1.01366	0.117302	0.242704	0.00269293	7.17833	0.143367	< LOQ	-
B1	P1	1	M1	22.0806	0.87275	7.19518	0.240785	17.8452	0.370741	0.0866327	0.0146606	0.306543	0.0127451	0.0616101	0.0264736	17.4506	0.732685	1.34972	0.148638	0.251247	0.0166696	10.7549	1.00141	< LOQ	-
B1	P1	2	M1	6.97591	0.339988	1.34688	0.0892577	3.82071	0.255826	0.0230285	0.0025219	0.0806768	0.00395947	0.0108923	0.00160994	3.12184	0.134155	< LOQ	-	0.136266	0.0265138	2.13165	0.0956723	< LOQ	-
B1	P2	1	M1	12.6951	0.404295	1.97114	0.0378933	4.56851	0.120883	0.0293887	0.000635747	0.104966	0.004978	0.0119822	0.000720507	5.90761	0.315115	< LOQ	-	0.183059	0.011596	2.04792	0.22629	< LOQ	-
B1	P2	2	M1	8.06853	0.502973	1.55236	0.0859954	4.53264	0.303303	0.0197733	0.00219035	0.0731536	0.00550964	0.0119629	0.00162733	3.4463	0.120044	< LOQ	-	0.0940654	0.00716952	2.02625	0.223192	< LOQ	-
B1	P3	1	M1	54.0878	2.00795	3.05543	0.0705206	7.57573	0.293573	0.03572	0.00112203	0.134752	0.00778157	0.0134818	0.00162743	7.08044	0.491661	< LOQ	-	0.234817	0.00956665	3.77579	0.659488	< LOQ	-
B1	P3	2	M1	57.3406	3.24065	2.72324	0.1717	8.07839	0.360999	0.0313922	0.00299977	0.101702	0.00576393	0.00990702	0.00100094	5.38815	0.167456	< LOQ	-	0.15878	0.0133582	2.87843	0.289145	< LOQ	-
B2	P1	1	M1	18.7329	1.35718	2.37682	0.149999	3.77589	0.241784	0.0841737	0.00122113	0.248204	0.00537836	0.0184465	0.00148608	8.22016	0.396327	< LOQ	-	0.412128	0.012742	1.89794	0.0507576	< LOQ	-
B2	P1	2	M1	11.3035	0.729111	1.90285	0.100395	3.14117	0.098794	0.0744139	0.00424398	0.232344	0.0223623	0.0164197	0.00178517	6.26963	0.388427	< LOQ	-	0.25752	0.0268803	1.18354	0.110495	< LOQ	-
B2	P2	1	M1	19.6529	0.880375	2.49886	0.128367	5.52125	0.305262	0.0612083	0.0040271	0.202562	0.0203225	0.0174413	0.00239261	8.20446	0.768712	< LOQ	-	0.271544	0.0457497	1.75073	0.268599	< LOQ	-
B2	P2	2	M1	17.7399	0.487954	1.41006	0.0715311	2.76035	0.133221	0.0190207	0.00059217	0.0659881	0.00485739	0.00615172	0.000588991	5.85805	0.381357	< LOQ	-	0.329126	0.0266677	0.707503	0.149239	< LOQ	-
B2	P3	1	M1	50.8868	1.89795	1.46261	0.0943728	5.00798	0.340049	0.0432023	0.00417443	0.27852	0.0092954	0.0121382	0.000868932	4.64087	0.10437	< LOQ	-	0.39286	0.0247582	1.8412	0.209206	< LOQ	-
B2	P3	2	M1	57.6495	2.53174	2.33277	0.0676022	7.03977	0.209183	0.0447879	0.00174477	0.166294	0.00675553	0.0128851	0.000614546	3.89903	0.159913	< LOQ	-	0.371027	0.00819364	2.71996	0.1997	< LOQ	-
B1	P1	1	M2	11.8734	0.572459	1.484	0.0765741	3.33268	0.220814	0.04856	0.00360083	0.188927	0.0193095	0.0186884	0.00187209	11.0547	0.767172	< LOQ	-	0.447826	0.0254117	2.15533	0.236719	< LOQ	-
B1	P1	2	M2	18.3211	0.461585	1.82055	0.0636405	4.15981	0.0916055	0.0417905	0.000786498	0.130059	0.0035517	0.0122385	0.000489238	10.2443	0.480375	< LOQ	-	0.497277	0.0270764	2.07545	0.151903	< LOQ	-
B1	P2	1	M2	37.6306	2.57283	2.87032	0.228138	4.96977	0.553856	0.0398786	0.00476379	0.111209	0.0191446	0.00925768	0.0018557	16.1122	2.05418	< LOQ	-	0.462685	0.0564666	1.55097	0.258849	< LOQ	-
B1	P2	2	M2	19.2465	0.915791	2.089	0.089181	4.57719	0.244694	0.030385	0.00114471	0.116381	0.00483345	0.0116991	0.000919351	3.02969	0.430451	< LOQ	-	2.71621	0.552678	2.05783	0.480935	< LOQ	-
B1	P3	1	M2	86.2955	2.08288	3.8642	0.0741133	7.16831	0.117763	0.0704189	0.00385393	0.309956	0.00679018	0.0199917	0.000640101	6.08749	0.248213	0.85064	0.0435872	2.3344	0.29201	3.48008	0.123892	< LOQ	-
B1	P3	2	M2	89.1678	2.03293	3.19842	0.125253	7.25031	0.182695	0.0491828	0.00240542	0.181983	0.0108954	0.0147687	0.00143429	4.84082	0.0872786	< LOQ	-	1.55393	0.195116	3.2323	0.310357	< LOQ	-
B2	P1	1	M2	23.657	0.0701113	1.92872	0.0239608	3.29274	0.0388967	0.0820832	0.00202522	0.257559	0.00227419	0.0178278	0.00116068	4.06569	0.224704	< LOQ	-	1.14141	0.132635	1.84129	0.130908	< LOQ	-
B2	P1	2	M2	14.8208	0.612312	1.65306	0.116236	2.94968	0.138503	0.075053	0.00575592	0.302658	0.0126296	0.0186823	0.00136898	4.56023	0.378376	< LOQ	-	0.179909	0.00702215	1.43002	0.161697	< LOQ	-
B2	P2	1	M2	24.4403	0.820167	2.15948	0.0489335	4.62834	0.0411271	0.0530984	0.000327746	0.175656	0.00801275	0.0148155	0.000815985	5.60564	0.297009	< LOQ	-	0.168829	0.00688638	1.74754	0.268303	< LOQ	-
B2	P2	2	M2	41.0932	2.6197	2.48409	0.133619	4.96159	0.205321	0.0511332	0.00141376	0.191713	0.013662	0.0171211	0.00116033	6.36873	0.393879	< LOQ	-	0.140072	0.0137247	1.99231	0.29219	< LOQ	-
B2	P3	1	M2	111.371	1.68393	2.08281	0.0132358	6.37065	0.0314555	0.0501558	0.00151733	0.138975	0.0033666	0.0104525	0.000787388	3.55712	0.651401	< LOQ	-	0.100548	0.00691412	1.82423	0.0248156	< LOQ	-
B2	P3	2	M2	115.127	4.32323	2.701	0.106555	7.40067	0.244698	0.0497191	0.00261129	0.128975	0.00660971	0.0101155	0.000457917	2.96687	0.144437	< LOQ	-	0.098439	0.0138543	2.28676	0.172955	< LOQ	-
B1	P1	1	M3	18.9652	0.906053	1.92338	0.0565035	4.10998	0.101572	0.0629334	0.00167643	0.155572	0.00462155	0.0119512	0.000641457	5.27146	0.17785	< LOQ	-	0.10285	0.00824957	1.8673	0.106479	< LOQ	-
B1	P1	2	M3	20.4912	0.470482	2.45594	0.0552752	3.59483	0.0862957	0.0769296	0.00237001	0.192846	0.00620615	0.0124558	0.000687329	3.86012	0.257157	< LOQ	-	0.102654	0.0042541	1.97889	0.113742	< LOQ	-
B1	P2	1	M3	49.6832	0.796708	3.01262	0.139691	5.29424	0.01351	0.0536541	0.00478874	0.158086	0.00719277	0.0145411	0.000267318	10.3867	0.610468	< LOQ	-	0.133857	0.0189137	2.41495	0.10727	< LOQ	-
B1	P2	2	M3	36.4098	0.668336	2.68647	0.0579347	5.88062	0.15766	0.0413672	0.000845449	0.113535	0.00180845	0.0113268	0.000435776	6.72681	0.182375	< LOQ	-	0.096043	0.0097836	1.82245	0.112946	< LOQ	-
B1	P3	1	M3	155.066	5.55653	4.64657	0.186057	7.87406	0.223605	0.0736102	0.00240413	0.229185	0.00297376	0.016328	0.00102344	11.9294	0.699619	0.944342	0.106001	0.145415	0.0141068	3.35821	0.0361781	< LOQ	-
B1	P3	2	M3	171.113	0.734838	3.71456	0.0136392	8.19735	0.0650308	0.0677919	0.0048597	0.193448	0.0141358	0.0163325	0.00421078	8.60261	0.208357	< LOQ	-	0.133294	0.00177065	3.15937	0.0802047	< LOQ	-
B2	P1	1	M3	44.0095	3.18543	2.56539	0.177447	3.85861	0.0836275	0.0634742	0.00344737	0.174188	0.0112344	0.0117566	0.00129096	9.48859	0.833458	< LOQ	-	0.141952	0.0090169	1.81074	0.296584	< LOQ	-
B2	P1	2	M3	24.0682	0.822804	1.85411	0.0681451	3.05217	0.0322504	0.0604863	0.00282844	0.182904	0.00677861	0.0276804	0.00917963	13.2089	3.64451	< LOQ	-	0.443301	0.155739	1.88761	0.504841	< LOQ	-
B2	P2	1	M3	33.8817	0.256836	2.01672	0.0342099	4.29794	0.0200918	0.0391983	0.00209127	0.114531	0.00380375	0.0141064	0.00169889	8.27751	0.54597	< LOQ	-	0.19525	0.0318699	1.64069	0.119235	< LOQ	-
B2	P2	2	M3	62.798	2.68567	2.26104	0.0565228	4.52006	0.0414618	0.0414228	0.00053182	0.132144	0.00248212	0.0128817	0.000434183	8.61005	0.292692	< LOQ	-	0.136487	0.00971932	1.60492	0.0605922	< LOQ	-
B2	P3	1	M3	175.319	12.6215	2.26636	0.685469	6.33887	0.675121	0.0344655	0.0101514	0.124175	0.0209782	0.015244	0.00157338	6.75837	2.69357	< LOQ	-	0.172629	0.0311683	5.04886	5.24767	< LOQ	-
B2	P3	2	M3	180.399	2.28806	2.89548	0.0517118	7.27383	0.091593	0.0307086	0.00115563	0.110528	0.00304568	0.0108692	0.000782314	6.12677	2.01064	< LOQ	-	0.0921833	0.0141261	2.57426	0.267409	< LOQ	-
B1	P1	1	M4	38.7768	1.94495	5.36617	0.292089	5.91469	0.301938	0.0854021	0.00528978	0.321929	0.0297902	0.024273	0.00246531	29.6581	1.53015	1.17105	0.255179	3.2114	1.5376	3.85338	0.623717	< LOQ	-
B1	P1	2	M4	49.0248	3.84426	4.88353	0.356068	5.85972	0.466634	0.0872784	0.00653538	0.279417	0.00868064	0.0211859	0.00119148	23.3416	0.931095	< LOQ	-	1.46032	0.225769	4.22574	0.122103	< LOQ	-
B1	P2	1	M4	78.9313	3.48575	6.586	0.405116	6.50382	0.56476	0.0802417	0.00984597	0.226569	0.0322158	0.0216361	0.0033178	47.5609	4.54998	0.973789	0.0707184	1.08303	0.049979	4.22463	1.10156	< LOQ	-
B1	P2	2	M4	58.504	1.50028	4.81593	0.235777	5.9912	0.305067	0.0516831	0.00358679	0.143373	0.00670673	0.0141481	0.000840283	25.5818	0.288367	< LOQ	-	0.318436	0.00951662	2.75583	0.107981	< LOQ	-
B1	P3	1	M4	214.756	7.65525	4.65617	0.263327	7.1844	0.26048	0.0529538	0.0026676	0.188663	0.00626425	0.01572	0.000832421	15.4471	0.351977	< LOQ	-	0.259621	0.0214255	3.15011	0.100433	< LOQ	-
B1	P3	2	M4	214.016	7.48101	7.07802	0.43541	8.60196	0.395993	0.083117	0.00622042	0.233306	0.017985	0.0174707	0.00132456	35.5235	3.29839	0.991809	0.140124	0.497898	0.0622758	4.50412	0.233314	< LOQ	-
B2	P1	1	M4	75.4044	4.22597	4.86546	0.467117	4.49699	0.364879	0.0879019	0.0170514	0.263599	0.0342148	0.0204131	0.00377226	31.7034	3.10294	< LOQ	-	0.376699	0.0249224	2.19162	0.565699	< LOQ	-
B2	P1	2	M4	45.7024	1.08941	4.28378	0.072231	4.01229	0.0414398	0.113625	0.000974479	0.396756	0.00909313	0.025001	0.000349812	30.2594	0.423283	< LOQ	-	0.316938	0.0105992	2.27545	0.280655	< LOQ	-
B2	P2	1	M4	58.2054	3.02813	4.15554	0.140961	4.77523	0.148456	0.0501665	0.00251895	0.160222	0.00790688	0.0135365	0.00141049	23.6081	1.72327	< LOQ	-	0.278801	0.0186949	1.99003	0.297329	< LOQ	-
B2	P2	2	M4	89.4691	1.76751	4.36182	0.0575928	4.81875	0.0278049	0.0519033	0.0055416	0.188259	0.00931154	0.0162716	0.00160099	26.0013	0.583633	< LOQ	-	0.196928	0.0110529	1.88346	0.0544442	< LOQ	-
B2	P3	1	M4	198.525	10.6159	4.31067	0.150269	6.67049	0.188103	0.0481872	0.00279635	0.176752	0.0092348	0.0147349	0.000827274	12.4775	1.02907	< LOQ	-	0.150931	0.0061023	2.56404	0.155135	< LOQ	-
B2	P3	2	M4	213.59	35.2421	5.48868	0.947914	7.8682	1.13811	0.0525367	0.0098492	0.183733	0.0342188	0.0191758	0.0031896	10.8256	1.99368	< LOQ	-	0.153845	0.0211648	3.53785	0.676914	< LOQ	-
B1	P1	1	M5	62.5794	2.95241	4.9318	0.2867	6.57806	0.452764	0.0977185	0.00509358	0.283631	0.0136385	0.0266861	0.00348556	39.6519	5.34902	< LOQ	-	0.259276	0.0259413	2.12865	0.620658	< LOQ	-
B1	P1	2	M5	92.4223	10.9697	4.78191	0.68987	6.82585	1.03251	0.0978798	0.0127721	0.294139	0.0361513	0.0289139	0.00476147	31.7644	6.92812	< LOQ	-	0.309437	0.0214074	2.00708	0.0902752	< LOQ	-
B1	P2	1	M5	164.617	14.844	6.77434	0.872046	7.42675	0.846998	0.0889255	0.00829485	0.223841	0.0283398	0.019771	0.00233527	45.4554	5.4552	< LOQ	-	0.336832	0.0200581	2.05897	0.308377	< LOQ	-
B1	P2	2	M5	139.119	10.9272	8.41087	0.70327	11.5947	1.03271	0.112115	0.011054	0.235081	0.0355674	0.0211771	0.00468644	34.8535	7.3767	< LOQ	-	0.239688	0.0603099	1.58706	0.242373	< LOQ	-
B1	P3	1	M5	662.312	29.9835	19.316	0.99251	20.6171	1.31693	0.225302	0.0167875	0.60726	0.0541563	0.0577811	0.00742406	112.246	14.0766	1.66102	0.150065	0.736872	0.0780012	5.06071	1.22626	< LOQ	-
B1	P3	2	M5	531.677	13.5711	10.1385	0.321152	14.8279	0.696448	0.171075	0.018626	0.341951	0.0499761	0.0274184	0.00437322	42.6266	4.61816	1.03158	0.167483	0.465892	0.00472783	2.50958	0.616964	< LOQ	-
B2	P1	1	M5	190.673	4.34946	9.93416	0.403014	9.35729	0.440664	0.180843	0.0187269	0.448503	0.0651868	0.0414475	0.00544687	70.7406	6.07881	1.03268	0.314059	0.863007	0.182342	4.29216	0.377218	< LOQ	-
B2	P1	2	M5	97.034	5.82326	7.30267	0.448511	7.89718	0.601932	0.152549	0.0109859	0.346117	0.0305822	0.0334773	0.00250278	53.5455	5.14333	< LOQ	-	0.650873	0.137449	2.5598	0.602541	< LOQ	-
B2	P2	1	M5	154.937	4.07286	9.42278	0.399591	12.0987	0.698173	0.17718	0.00868097	0.501428	0.0480604	0.0561561	0.00833017	68.0106	2.05813	1.33926	0.150421	0.701337	0.0742618	4.10079	0.679139	< LOQ	-
B2	P2	2	M5	205.089	110.962	7.10932	3.72666	8.58996	4.27267	0.125658	0.0636015	0.363491	0.176867	0.0451381	0.0220887	49.7998	36.3235	1.0241	0.313865	0.419668	0.28522	3.86874	0.516937	< LOQ	-
B2	P3	1	M5	670.001	25.7078	9.09599	0.377056	16.3676	0.606548	0.136681	0.0090679	0.464427	0.0296974	0.0625991	0.00664462	31.3533	2.74097	1.46594	0.489366	0.452723	0.0583946	5.24454	0.583813	< LOQ	-
B2	P3	2	M5	777.231	67.7795	12.3128	1.06485	20.8042	1.5776	0.148775	0.00685207	0.541084	0.0302405	0.0714724	0.00432731	31.3016	2.25644	1.7935	0.56685	0.50247	0.0302797	7.15535	1.21973	< LOQ	-
B1	P1	1	M6	66.2977	38.9617	7.01873	4.00254	8.99232	4.93236	0.141616	0.0779953	0.458944	0.00533189	0.0539495	0.02129	47.1902	30.5286	1.36475	0.329679	0.558142	0.0429688	5.24326	0.0872688	< LOQ	-
B1	P1	2	M6	107.999	9.03703	7.58489	0.662827	9.94724	0.790598	0.178976	0.0088641	0.403782	0.0200773	0.0911208	0.0101279	38.5623	3.30394	1.00777	0.138297	0.601404	0.0415604	4.05303	0.263848	< LOQ	-
B1	P2	1	M6	178.887	22.704	9.76318	1.63526	10.2442	1.9937	0.192402	0.0433566	0.373863	0.0981222	0.0425145	0.0134605	80.6761	23.7757	< LOQ	-	0.943468	0.212393	5.5889	3.10389	< LOQ	-
B1	P2	2	M6	180.201	2.87201	10.1791	0.389652	13.8622	0.301912	0.176905	0.0182409	0.438551	0.0418645	0.0562385	0.0079841	64.6951	10.7718	1.12919	0.144189	0.498864	0.0469514	5.42481	1.1092	< LOQ	-
B1	P3	1	M6	714.868	75.3483	18.9419	1.8285	20.4423	2.0598	0.250517	0.0248843	0.86998	0.0588942	0.0672838	0.0020504	127.497	7.31463	2.61408	0.399164	1.01541	0.0707877	8.46937	1.39781	< LOQ	-
B1	P3	2	M6	781.63	54.5753	14.3127	0.767344	20.9271	1.32512	0.183305	0.0152433	0.494763	0.0265405	0.0686241	0.00148535	79.8379	1.51867	2.06296	0.583982	0.803744	0.0146891	7.33336	1.44618	< LOQ	-
B2	P1	1	M6	195.359	13.5748	9.12818	0.897117	8.67207	0.783533	0.153007	0.0170187	0.330501	0.0342209	0.0336833	0.00488639	57.3797	4.26426	0.865223	0.0768083	0.69612	0.122828	3.20801	0.549921	< LOQ	-
B2	P1	2	M6	124.894	6.96367	9.0549	0.28112	7.96949	0.315123	0.158316	0.0038083	0.372619	0.0127575	0.0368482	0.00217575	67.4077	3.55041	< LOQ	-	0.649917	0.083687	4.38187	0.514947	< LOQ	-
B2	P2	1	M6	177.22	10.8918	9.74199	0.75992	12.4875	0.821746	0.219367	0.0138284	1.59156	0.108234	0.060856	0.00313753	66.3477	5.22347	1.29888	0.0796951	0.636517	0.0534568	4.20908	0.563998	0.0486307	0.00505423
B2	P2	2	M6	299.892	35.576	8.68588	1.17414	9.84619	1.6019	0.103617	0.0536138	0.344473	0.06068	0.048885	0.00610498	58.1822	3.66283	< LOQ	-	0.422472	0.0393714	3.57167	1.09897	< LOQ	-
B2	P3	1	M6	673.194	54.4707	16.6981	0.86273	18.6308	1.26826	0.180187	0.0094444	0.516388	0.0266054	0.0744593	0.00421054	94.6433	7.43545	2.4718	0.287216	0.773275	0.0513678	6.16996	0.71815	< LOQ	-
B2	P3	2	M6	891.92	41.1676	10.1	0.332871	17.1749	0.604078	0.121069	0.00265838	0.415614	0.0112434	0.0505256	0.000455206	26.6174	0.59206	1.17661	0.306404	0.37417	0.00736063	4.32941	0.752886	< LOQ	-
B1	P1	1	M9	23.3128	4.67778	4.60074	0.44572	4.96341	0.929414	0.309135	0.050688	0.441791	0.0404473	0.0523493	0.00497519	76.7751	14.3335	6.00114	1.32654	1.70295	0.242735	7.03159	0.645106	0.0356573	0.0076061
B1	P1	2	M9	27.5694	1.99668	4.52567	0.382119	4.32663	0.541374	0.253909	0.0401178	0.519037	0.0673934	0.0567781	0.00406607	59.2694	3.02625	5.02196	0.445622	1.84411	0.438106	7.88535	0.366014	0.0375911	0.00755076
B1	P2	1	M9	58.105	22.9972	7.06554	1.01105	4.8489	0.730521	0.515224	0.0217833	2.50906	0.0602256	0.155859	0.0119635	117.726	3.94498	5.1061	0.35144	2.48378	0.169674	7.76466	0.355081	0.0908792	0.0107171
B1	P2	2	M9	87.5336	3.62766	4.95474	0.667236	8.26449	1.60207	0.449362	0.113993	0.630322	0.0457802	0.0598958	0.00323893	68.972	8.18614	5.38475	0.964762	1.12072	0.10282	7.19402	1.13622	0.059975	0.0239404
B1	P3	1	M9	390.804	35.98	5.13663	0.457708	7.23098	0.741118	0.214166	0.0273461	0.465287	0.0242614	0.0428386	0.000255911	34.6363	4.21977	4.86228	0.458123	0.951353	0.116197	7.65803	0.250723	< LOQ	-
B1	P3	2	M9	277.308	11.0809	7.41408	0.118176	7.29173	0.112669	0.226349	0.19032	1.26929	0.0544539	0.0724934	0.0046743	75.496	3.61055	6.72404	0.231022	1.4694	0.122209	9.48883	0.43483	0.0893915	0.0253426
B2	P1	1	M9	23.7068	4.04496	2.22688	0.126191	1.87274	0.294936	0.233383	0.0514692	0.926785	0.0973281	0.064155	0.00915293	40.3391	6.84755	2.30469	0.98394	1.29224	0.193016	4.1987	0.426008	0.110434	0.068879
B2	P1	2	M9	17.3338	0.649124	2.68963	0.0387372	1.71304	0.0318309	0.240912	0.0179246	2.66012	0.0700872	0.106241	0.00864073	43.9875	2.48533	1.92838	0.139149	1.26001	0.147758	3.6099	0.167331	0.10915	0.0116486
B2	P2	1	M9	32.1753	8.79862	4.20891	0.513038	3.87887	0.123597	0.373739	0.0244978	1.92712	0.0869098	0.104333	0.00703234	59.5605	4.68042	3.14176	0.358343	1.28074	0.116037	5.24085	0.625705	0.138834	0.0212643
B2	P2	2	M9	98.4595	20.5061	3.58217	0.23066	4.11184	0.80564	0.532479	0.0796569	2.49793	0.189777	0.0996873	0.00765936	62.0248	10.57	2.88877	0.641941	1.01933	0.237085	4.39188	0.644785	0.0326695	0.00366092
B2	P3	1	M9	220.365	30.8242	3.35343	0.374691	5.23854	0.671894	0.187297	0.0312386	0.420376	0.0382727	0.0452657	0.00565386	23.3303	1.07776	2.94759	0.337107	0.622938	0.17802	4.56068	0.225852	< LOQ	-
B2	P3	2	M9	387.002	4.33512	5.36467	0.151605	7.91715	0.256186	0.323838	0.00755181	1.17661	0.0331279	0.120203	0.00718361	32.3019	2.4497	4.6884	0.677397	0.89753	0.0528882	8.35334	0.558651	0.0594443	0.0188372

## Sheet: bound aldehydes (4VP)
Barley	proteolytic malt modification	duplicate brew	aging point	2-Methylpropanal	STD	2-Methylbutanal	STD	3-Methylbutanal	STD	Pentanal	STD	Hexanal	STD	Heptanal	STD	Furfural	STD	Methional	STD	Benzaldehyde	STD	Phenylacetaldehyde	STD	E-2-Nonenal	STD
B1	P1	1	FR	14.9322	1.31327	1.91525	0.295498	4.73608	0.939223	0.0268937	0.00230884	0.0895257	0.0182013	0.0204288	0.00870949	0.806426	0.688919	< LOQ	-	0.362656	0.1547	4.91766	2.22709	0.0418974	0.0156805
B1	P1	2	FR	27.3747	6.86578	3.34745	0.950593	8.02613	2.56354	0.0440474	0.0107356	0.131121	0.0303848	0.0297238	0.00670408	6.35785	3.81258	1.30469	0.352399	0.540053	0.146826	8.22195	2.6313	0.0679101	0.00643833
B1	P2	1	FR	55.0233	36.595	3.01542	1.00288	6.93911	2.61545	0.030041	0.00934549	0.0732214	0.00295565	0.0130015	0.0042941	1.09133	0.9042	< LOQ	-	0.337533	0.0455709	5.28632	0.712585	< LOQ	-
B1	P2	2	FR	30.2173	2.27999	3.75311	0.539518	9.69504	1.64156	0.0336829	0.00237252	0.104221	0.0132169	0.0250494	0.00393785	1.29111	0.580082	1.02707	0.11726	0.373459	0.0286824	6.25792	1.39364	< LOQ	-
B1	P3	1	FR	209.03	38.7755	5.74958	0.706149	10.8795	1.22251	0.0648137	0.00449246	0.165926	0.0225512	0.0281106	0.00545996	1.23669	0.22424	< LOQ	-	0.417021	0.0892716	7.88361	1.54857	0.0364439	0.0108709
B1	P3	2	FR	166.963	58.3006	3.48046	0.337399	8.60415	1.94247	0.0529204	0.0138764	0.156787	0.0115088	0.0324508	0.00769791	3.63722	0.770018	0.912248	0.00902156	0.366369	0.152865	6.3212	0.926223	< LOQ	-
B2	P1	1	FR	30.5434	2.13577	2.45089	0.158791	4.65463	0.790543	0.0377735	0.00143527	0.149679	0.0160704	0.0344211	0.00497907	1.14144	1.72823	< LOQ	-	0.502177	0.0129279	5.43884	1.32162	0.0494414	0.00852417
B2	P1	2	FR	18.6433	0.527394	1.86698	0.0451586	3.2193	0.285408	0.0328957	0.0115086	0.253671	0.273066	0.0210282	0.00476838	1.79249	0.314822	1.27277	0.411436	0.405442	0.134985	4.16709	0.725764	0.035221	0.0111522
B2	P2	1	FR	51.7937	6.46444	3.33661	0.354153	6.65989	0.620793	0.033172	0.00341231	0.0916261	0.00752068	0.0173968	0.000393747	1.2768	0.102592	< LOQ	-	0.252933	0.0430732	4.00539	0.252548	< LOQ	-
B2	P2	2	FR	11.4151	0.51911	1.56091	0.123119	2.58789	0.275111	0.0162099	0.00257929	0.0752623	0.00546062	0.0153957	0.00148	3.35556	0.916624	< LOQ	-	0.283432	0.0750542	5.12387	1.61507	0.0467865	0.00930969
B2	P3	1	FR	34.5324	7.59856	1.61301	0.207778	3.79701	0.516557	0.0159932	0.00174399	0.0645598	0.0110956	0.0151444	0.00450369	2.1089	0.244225	< LOQ	-	0.230349	0.0739823	4.93013	0.713281	< LOQ	-
B2	P3	2	FR	43.0471	1.37328	2.7612	0.279635	5.97451	0.64856	0.0168133	0.0018217	0.065472	0.00516403	0.0129865	0.00242708	2.45073	0.51289	< LOQ	-	0.225573	0.0398131	6.88182	0.737435	< LOQ	-
B1	P1	1	FO	26.505	3.05332	3.63753	0.568482	7.64973	1.03868	0.0492856	0.00316319	0.214975	0.00906687	0.0470023	0.0018922	40.9554	1.62702	1.52517	0.238907	1.41705	0.0862224	11.495	0.705834	0.166641	0.0239502
B1	P1	2	FO	14.3259	2.47468	1.84421	0.362988	3.62211	0.735943	0.0506792	0.00630747	0.220726	0.035688	0.0440169	0.0100093	20.7494	4.62023	< LOQ	-	1.00487	0.362144	8.47007	2.13323	0.141157	0.0556574
B1	P2	1	FO	52.256	4.85831	5.1362	0.480366	9.70942	0.723936	0.0696761	0.00759409	0.282692	0.0330712	0.0543661	0.00793934	42.769	8.07979	1.8138	0.348522	0.980446	0.239286	10.7289	2.42299	0.135809	0.0615071
B1	P2	2	FO	42.24	3.70223	5.18102	0.317193	11.0773	0.635152	0.0462272	0.00431078	0.193853	0.0152239	0.0362411	0.00357686	38.6937	0.521856	0.960696	0.0482936	0.822938	0.0128341	7.14603	0.873293	0.12093	0.0164119
B1	P3	1	FO	217.238	26.4471	7.38677	1.56861	12.3312	3.90339	0.0546413	0.0110156	0.220851	0.00557772	0.0264537	0.00534246	36.399	1.20002	1.39766	0.246311	0.51689	0.0398434	7.47836	0.941386	0.0836196	0.0365336
B1	P3	2	FO	149.243	33.854	4.2498	1.51613	9.00332	2.10822	0.0475072	0.00836206	0.163281	0.0156555	0.0205641	0.000858467	26.5813	1.75055	1.10634	0.31789	0.361158	0.0482354	8.38318	0.864454	0.0850958	0.00702337
B2	P1	1	FO	27.7143	1.17986	3.13627	0.292937	4.4925	0.540693	0.0444933	0.00345185	0.157895	0.0221047	0.0158172	0.00227214	17.2568	1.8664	< LOQ	-	0.327994	0.0189477	3.50223	0.849609	0.0354583	0.00940685
B2	P1	2	FO	12.2451	0.798011	1.98929	0.113613	2.76178	0.247365	0.0380436	0.00231082	0.156028	0.0155835	0.0215916	0.00221587	19.4309	2.11498	< LOQ	-	0.374615	0.0542218	4.89993	1.46984	0.0600116	0.00296
B2	P2	1	FO	25.0753	2.92742	2.22213	0.305944	4.37646	0.610821	0.0357421	0.00514938	0.126369	0.0160013	0.0150682	0.0021472	17.7258	3.40255	< LOQ	-	0.273418	0.0204386	4.02981	1.08156	0.0506025	0.0128329
B2	P2	2	FO	36.3691	5.77611	3.30057	0.516864	5.83616	1.06753	0.0362503	0.00470658	0.134592	0.012062	0.0158602	0.000314074	25.829	3.29635	< LOQ	-	0.307575	0.0393067	4.50677	0.571131	0.0601259	0.021739
B2	P3	1	FO	305.141	15.9733	6.26435	0.61926	10.8569	0.589832	0.0927037	0.0144252	0.282356	0.016903	0.0743274	0.0147841	17.2151	2.48234	1.84613	0.443588	0.915216	0.0786996	12.9767	1.34158	0.152918	0.00763774
B2	P3	2	FO	311.21	59.2105	14.5434	0.698028	25.0893	1.45923	0.0942326	0.00517077	0.37267	0.00325533	0.0685144	0.0048733	45.0277	1.19581	2.89823	0.682091	1.05406	0.168075	21.0886	0.529678	0.157721	0.010233
B1	P1	1	M1	40.2122	4.56685	18.6387	3.55148	29.7399	4.07212	0.1285	0.0271466	0.452407	0.0452667	0.0989091	0.0300461	40.1727	0.946066	3.76914	0.518086	0.984109	0.0491384	21.9246	1.20634	0.208272	0.0211817
B1	P1	2	M1	17.1147	0.809257	1.92475	0.200015	4.17674	0.5498	0.0225434	0.0013698	0.0787882	0.00782986	0.0145863	0.00388568	2.77178	0.0542608	< LOQ	-	0.27642	0.0424455	3.44091	0.506716	0.0324504	0.0137471
B1	P2	1	M1	40.8474	2.80588	2.91221	0.256591	5.51809	0.548369	0.0288783	0.00267331	0.104816	0.0104755	0.0139588	0.00346869	6.32725	0.176961	< LOQ	-	0.310393	0.0410632	3.2609	0.274965	0.0391129	0.0201658
B1	P2	2	M1	21.9257	4.04064	2.12344	0.385314	5.03471	0.98193	0.0201877	0.00245142	0.077507	0.00701383	0.0129638	0.00162251	6.34293	1.29105	< LOQ	-	0.276065	0.0361546	4.38656	1.29095	0.0375059	0.00382923
B1	P3	1	M1	164.792	0.799001	4.92555	0.304818	9.88982	0.724338	0.0340753	0.00128774	0.12852	0.00859327	0.0146457	0.0014854	10.0789	0.645568	0.967719	0.140586	0.337392	0.0147082	6.84682	1.24614	0.045892	0.00495942
B1	P3	2	M1	164.983	9.54015	2.70092	0.133969	6.26672	0.144013	0.0236159	0.00103872	0.0856096	0.00271009	0.0102964	0.000257584	5.63712	0.666837	< LOQ	-	0.231058	0.038364	5.58626	0.760973	0.0434638	0.00366018
B2	P1	1	M1	32.9132	5.06464	3.03389	0.630669	4.52823	0.921813	0.0587578	0.00601401	0.212728	0.00592453	0.0159437	0.00160082	8.09981	0.105715	< LOQ	-	0.398492	0.0450178	3.67297	0.425839	< LOQ	-
B2	P1	2	M1	22.458	2.13684	2.68877	0.407123	3.95352	0.655329	0.0601701	0.0074668	0.204515	0.0112874	0.0157243	0.000505948	5.9616	0.327629	< LOQ	-	0.30058	0.0376423	2.48322	0.095876	< LOQ	-
B2	P2	1	M1	58.0855	5.09341	4.05122	0.586697	7.5454	1.21617	0.0512151	0.00424692	0.202562	0.00913765	0.0162778	0.00135973	10.7236	0.554517	< LOQ	-	0.415089	0.107965	3.17524	0.731494	< LOQ	-
B2	P2	2	M1	37.5317	2.51535	1.44744	0.0509926	2.45082	0.0797447	0.0159492	0.000366813	0.0533346	0.00085514	0.00650293	0.000218107	4.59216	1.49696	< LOQ	-	0.924126	0.102082	1.88059	0.847249	< LOQ	-
fast	P3	1	M1	218.956	4.64642	3.2708	0.25613	8.84905	0.722493	0.0440672	0.00109195	0.252351	0.0136743	0.00862821	0.000290379	3.2781	0.516969	< LOQ	-	0.730778	0.116659	2.45666	0.443045	< LOQ	-
B2	P3	2	M1	248.846	6.03439	4.01732	0.101764	9.79703	0.175386	0.0375746	0.00223574	0.127311	0.00598052	0.00876931	0.00108834	2.32694	0.065116	< LOQ	-	0.716216	0.0529489	2.15852	0.398143	< LOQ	-
B1	P1	1	M2	12.443	1.32619	1.64437	0.224488	3.33356	0.418567	0.0382698	0.003764	0.121826	0.0064511	0.0110212	0.000705015	6.51461	0.76156	< LOQ	-	0.728312	0.0447004	2.92382	0.302428	< LOQ	-
B1	P1	2	M2	13.065	1.1877	1.14663	0.0669557	2.27194	0.159653	0.0231681	0.00138706	0.073958	0.000760872	0.0077792	0.000541452	3.75556	0.111481	< LOQ	-	0.738554	0.0842084	2.63946	0.129416	0.0394604	0.010001
B1	P2	1	M2	30.6059	3.69715	1.78772	0.228196	2.95936	0.335377	0.0246844	0.00109486	0.0749262	0.00453575	0.00641065	9.07357e-05	5.38132	1.50243	< LOQ	-	0.616368	0.0418807	1.71475	0.165592	0.0321182	0.00847128
B1	P2	2	M2	29.155	1.76221	1.79424	0.174098	3.36951	0.135858	0.0240157	0.00466886	0.0990548	0.027655	0.0170506	0.00343023	16.818	4.49049	< LOQ	-	12.7075	3.83509	6.61892	2.0019	0.0940122	0.0239049
B1	P3	1	M2	151.172	7.01587	3.97807	0.344463	6.79221	0.551224	0.0382455	0.000431381	0.1761	0.0119647	0.0142529	0.00219095	19.4754	1.62325	0.941067	0.0766137	4.99172	1.27469	5.16898	0.67947	0.0673781	0.0137307
B1	P3	2	M2	173.678	16.93	2.74719	0.425365	6.09064	0.859394	0.0249862	0.00207276	0.10434	0.0088737	0.00911408	0.00105446	9.6257	1.02078	< LOQ	-	2.41285	0.417985	3.72346	0.064365	0.046932	0.0128018
B2	P1	1	M2	43.3902	2.80167	2.06858	0.228497	2.94205	0.316757	0.044669	0.00293779	0.145274	0.00869679	0.0106177	0.000745703	8.68435	2.21349	< LOQ	-	1.53094	0.15758	1.9759	0.270894	< LOQ	-
B2	P1	2	M2	28.8515	0.904595	2.27189	0.079804	2.96016	0.171145	0.0555675	0.00127502	0.24205	0.00414299	0.0201444	0.00139137	10.5674	0.22292	< LOQ	-	0.689506	0.0462557	4.23623	0.622292	0.0869739	0.0102425
B2	P2	1	M2	56.2484	3.21571	2.84083	0.235947	4.45454	0.293644	0.039856	0.00197446	0.154115	0.0176934	0.0154745	0.00137444	9.82895	1.55721	< LOQ	-	0.544415	0.0769737	4.88569	0.103549	0.0814083	0.0192743
B2	P2	2	M2	94.1128	3.46419	3.29912	0.119549	5.01154	0.21593	0.0392943	0.00421179	0.145847	0.00751979	0.0151367	0.000568332	12.3142	0.842676	< LOQ	-	0.50788	0.0579945	3.83175	0.324106	0.0523665	0.00198097
B2	P3	1	M2	280.261	20.7477	3.50942	0.22336	7.75061	0.452549	0.0346823	0.00110846	0.126545	0.0133786	0.0133478	0.00283769	14.4388	3.47057	1.52897	0.122842	0.736408	0.140018	7.48626	2.09049	0.066093	0.0148724
B2	P3	2	M2	307.926	17.6082	4.03779	0.284238	8.07413	0.504367	0.0297557	0.00170959	0.106151	0.00339705	0.0112537	0.000495535	8.57114	0.36277	1.37928	0.526722	0.634977	0.0137907	6.90703	0.257526	0.0573266	0.00502124
B1	P1	1	M3	31.211	1.37438	3.01357	0.204088	4.924	0.201482	0.0473895	0.00229773	0.132428	0.0029547	0.0132313	0.000115486	16.3883	0.541441	0.993206	0.117459	0.505795	0.00639527	4.1494	0.381088	0.109914	0.0314781
B1	P1	2	M3	26.6072	1.41275	2.31605	0.124229	2.62882	0.176804	0.0393407	0.00185556	0.131888	0.00598136	0.0125313	0.000213296	10.4394	0.481955	< LOQ	-	0.562432	0.0172875	4.09393	0.192537	0.0584843	0.0123429
B1	P2	1	M3	65.9971	8.57245	3.27597	0.494203	5.02897	0.914847	0.0419263	0.00657514	0.144828	0.0129598	0.0203072	0.00332964	27.4747	1.86346	< LOQ	-	0.657493	0.0778248	8.37837	1.48746	0.0869369	0.0125726
B1	P2	2	M3	64.8737	4.85916	3.55501	0.276505	6.47597	0.449043	0.031585	0.0015318	0.109233	0.00307686	0.0132009	0.00094685	16.512	1.38174	< LOQ	-	0.437864	0.037701	4.90217	0.0953172	0.0579164	0.00707164
B1	P3	1	M3	278.033	19.5679	7.3892	0.576008	10.1776	0.712159	0.0572279	0.00462782	0.194795	0.00252347	0.0170558	0.00185451	29.6305	1.50873	1.18092	0.354287	0.560529	0.00713784	7.49644	0.473558	0.0788361	0.00523556
B1	P3	2	M3	330.768	21.8404	5.34813	0.404582	9.47473	0.865596	0.0467104	0.00332627	0.157514	0.0122987	0.0144806	0.00231633	16.9911	1.05486	0.992343	0.171594	0.497376	0.0126676	7.06499	0.423159	0.0750327	0.00787607
B2	P1	1	M3	57.11	2.24857	2.86609	0.107734	3.56569	0.278508	0.0414711	0.0011333	0.151589	0.0111145	0.0142167	0.00198184	20.263	3.27387	< LOQ	-	0.516243	0.154337	4.92001	1.48806	0.0514991	0.0139569
B2	P1	2	M3	45.7581	10.1147	2.97914	0.744843	3.60097	0.845974	0.0456922	0.00837783	0.162341	0.0187235	0.0209135	0.00272062	22.5375	2.96497	< LOQ	-	0.676176	0.0548773	3.77116	1.01128	0.119549	0.0214582
B2	P2	1	M3	90.9945	49.2631	3.29257	1.27436	5.51115	2.23406	0.0298869	0.00347701	0.099975	0.00543547	0.0137773	0.000775879	15.2446	2.8958	< LOQ	-	0.447825	0.0672518	3.50256	0.252674	0.0775245	0.00853794
B2	P2	2	M3	234.53	6.65239	6.37131	0.340736	8.28022	0.335387	0.0380685	0.00196033	0.138635	0.0041614	0.0149316	0.000228413	21.7017	2.33901	< LOQ	-	0.43906	0.0181178	4.27305	0.189997	0.079479	0.00368646
B2	P3	1	M3	250.892	13.1927	2.7421	0.0663949	7.22069	0.303471	0.0226318	0.00185734	0.0839002	0.00590116	0.0106634	0.00233827	9.95488	1.04492	< LOQ	-	0.279523	0.0317138	4.86632	0.839455	0.0494896	0.0184106
B2	P3	2	M3	328.322	12.6257	4.16694	0.256003	9.37253	0.330278	0.020711	0.00236048	0.0739226	0.00326008	0.00692124	0.000606005	7.29867	0.603478	< LOQ	-	0.206961	0.0403609	3.68078	0.329105	< LOQ	-
B1	P1	1	M4	45.292	3.21884	6.92495	0.465892	7.98152	0.550265	0.077994	0.00374012	0.235553	0.0103613	0.0211715	0.00149844	31.2986	1.98243	< LOQ	-	2.08391	0.430209	5.35432	0.393016	0.118986	0.0131012
B1	P1	2	M4	70.7862	1.66409	7.33813	0.247358	8.49525	0.420788	0.0859753	0.00439996	0.274858	0.00347373	0.0198973	0.000823147	22.2978	1.14656	< LOQ	-	1.42988	0.109984	4.73354	0.617629	0.0894904	0.0164281
B1	P2	1	M4	128.018	15.9167	9.83149	1.42901	9.24943	1.12743	0.0742241	0.00773676	0.215097	0.0101526	0.0186494	0.000663073	43.4733	6.97795	< LOQ	-	1.19711	0.0687094	5.0192	0.101454	0.0965477	0.031512
B1	P2	2	M4	91.345	5.85424	6.87471	0.740556	8.24753	0.775581	0.0542446	0.00449803	0.159377	0.00840324	0.00587821	0.00996222	27.1011	1.24048	< LOQ	-	0.634727	0.0824956	4.48365	0.469195	0.043602	0.0324174
B1	P3	1	M4	469.884	26.3206	10.8525	0.848708	13.4873	0.744024	0.062344	0.00369599	0.20498	0.00352932	0.0169367	0.000669912	20.6867	0.295117	< LOQ	-	0.498464	0.0179899	5.24236	0.332685	0.0302114	0.0238977
B1	P3	2	M4	388.911	74.2402	11.4829	2.65691	12.8265	2.56712	0.0836591	0.0189621	0.25319	0.0413796	0.0196714	0.00219555	29.7553	9.97659	2.29911	1.35355	0.659262	0.103465	5.92248	1.11081	0.112282	0.0269361
B2	P1	1	M4	97.7399	6.7587	7.10963	0.659695	6.53298	0.347571	0.0846439	0.00889344	0.268627	0.0164292	0.0213648	0.00138839	27.9511	1.59308	< LOQ	-	0.533366	0.0537493	3.30991	0.216871	0.0356268	0.0193285
B2	P1	2	M4	62.5064	3.08541	6.08049	0.320926	5.63752	0.131749	0.103946	0.0056042	0.402764	0.0174611	0.0280331	0.00157161	27.4101	1.47089	< LOQ	-	0.481742	0.0604649	3.53475	0.124062	0.0637232	0.00561944
B2	P2	1	M4	84.7708	4.22489	5.54329	0.161307	6.04557	0.079098	0.0503131	0.0024499	0.176211	0.012867	0.0162794	0.00154183	20.0383	2.22862	< LOQ	-	0.419354	0.0562065	3.36274	0.598267	0.0408948	0.0145637
B2	P2	2	M4	190.019	9.51053	8.41165	0.916925	8.29006	0.631916	0.0586449	0.00878612	0.178331	0.0160295	0.0144221	0.000588695	28.3944	1.53753	< LOQ	-	0.334234	0.0422959	2.76961	0.834655	< LOQ	-
B2	P3	1	M4	464.027	16.5332	10.5298	0.650897	12.6266	0.927566	0.0543942	0.0047697	0.157793	0.0102994	0.00981026	0.00114695	3.71896	6.29033	< LOQ	-	0.267326	0.0363142	2.47187	0.223839	< LOQ	-
B2	P3	2	M4	564.12	35.8082	14.405	1.24777	15.858	1.03255	0.0605316	0.00499024	0.178101	0.0248976	0.0125561	0.00221935	3.52684	5.90734	< LOQ	-	0.266555	0.0575554	2.49618	0.637619	< LOQ	-
B1	P1	1	M5	60.3005	9.4637	7.98083	1.93317	8.91581	2.19516	0.113393	0.0359021	0.33425	0.105072	0.0290584	0.0113259	34.9314	5.00893	< LOQ	-	0.383943	0.0981533	2.48844	0.749227	< LOQ	-
B1	P1	2	M5	106.734	14.149	9.05426	1.1685	10.3154	1.64658	0.127211	0.0210687	0.380347	0.0701629	0.0321472	0.00964869	29.0223	5.70985	< LOQ	-	0.302414	0.0341384	1.73192	0.490419	0.0344041	0.0343618
B1	P2	1	M5	306.39	25.0047	18.6566	1.26438	16.847	1.25431	0.156311	0.0149912	0.351612	0.0583666	0.0237907	0.00408098	55.1383	7.24176	< LOQ	-	0.363339	0.155168	2.60149	0.469663	0.0351198	0.0230156
B1	P2	2	M5	162.456	18.8902	12.1696	1.44598	14.7497	1.19618	0.137322	0.0153858	0.306095	0.0522461	0.0261922	0.00240302	35.8305	6.91996	< LOQ	-	0.273211	0.115115	1.342	0.597114	< LOQ	-
B1	P3	1	M5	725.978	6.58521	28.3803	0.488477	25.5156	0.336504	0.211984	0.00869464	0.524979	0.0487403	0.0376263	0.00870546	93.7571	6.79219	< LOQ	-	0.714373	0.2512	3.27011	0.195767	0.0697756	0.0356668
B1	P3	2	M5	412.919	67.4656	10.2804	1.33822	12.9405	1.83455	0.140161	0.0218839	0.338068	0.0239036	0.0259624	0.00307808	24.9628	4.48124	< LOQ	-	0.261635	0.155343	1.49697	0.706238	< LOQ	-
B2	P1	1	M5	182.105	18.9239	12.9565	1.60351	11.1805	1.56834	0.160856	0.0207264	0.458817	0.0157593	0.0466737	0.0157183	53.3041	6.80007	< LOQ	-	0.552098	0.193096	4.87027	2.10175	< LOQ	-
B2	P1	2	M5	74.6942	16.2106	7.0785	1.26971	7.20446	1.39887	0.124647	0.0214305	0.388538	0.0340422	0.0321408	0.00611752	35.9295	3.72777	< LOQ	-	0.677549	0.113885	3.48296	1.77214	0.0407798	0.0416903
B2	P2	1	M5	278.38	13.829	18.7323	0.641645	18.965	0.72558	0.20159	0.000872621	0.543806	0.0224127	0.039094	0.00627172	67.5658	3.9875	1.58642	0.159467	0.993047	0.122839	3.89722	1.44985	< LOQ	-
B2	P2	2	M5	329.365	8.73807	26.1411	22.4795	21.8391	14.5244	0.214068	0.116785	0.503888	0.174261	0.0515633	0.0250384	126.915	140.341	2.75821	2.28415	1.17929	0.736936	10.8407	11.728	0.111444	0.0920738
B2	P3	1	M5	1218.51	78.6185	19.9947	1.31252	27.1265	1.84271	0.143969	0.00458508	0.444395	0.026616	0.0369935	0.00113896	28.4745	4.39214	2.24951	0.752192	0.754049	0.214409	6.59811	2.18827	0.05404	0.00131956
B2	P3	2	M5	1657.04	208.983	29.6167	4.1971	37.871	5.88072	0.16782	0.0263052	0.470283	0.0518824	0.0746167	0.0382171	29.3479	4.31315	< LOQ	-	0.674946	0.196402	3.70482	3.26025	0.0356116	0.00330589
B1	P1	1	M6	73.1016	1.76439	11.4852	0.102326	12.7162	0.489952	0.14924	0.00110966	0.357218	0.0103786	0.0512856	0.027102	48.4102	1.34029	< LOQ	-	0.672575	0.0290477	4.12061	0.932212	< LOQ	-
B1	P1	2	M6	94.2552	7.1157	9.33377	0.516112	10.6706	1.03892	0.155554	0.0151599	0.36864	0.0391173	0.0704887	0.0286228	26.6061	3.83024	0.978961	0.221125	0.496009	0.270957	4.71925	2.35964	0.15904	0.0835184
B1	P2	1	M6	116.324	5.89928	8.53333	0.422992	7.89714	0.199915	0.119848	0.00610582	0.275195	0.00968304	0.0649258	0.00225178	28.5644	7.70818	1.29257	0.520365	0.671931	0.186312	3.68859	1.29802	0.0608433	0.0586401
B1	P2	2	M6	213.763	14.7085	15.0023	0.802006	17.4739	0.852217	0.167439	0.013313	0.395941	0.0211239	0.0399673	0.00435986	58.0795	10.2045	< LOQ	-	0.434516	0.0817622	6.79821	0.368854	0.118018	0.0434825
B1	P3	1	M6	787.332	70.4145	26.3701	1.41718	24.0581	1.34597	0.200164	0.00215497	0.658795	0.0203988	0.053605	0.0318945	85.3817	17.1398	4.14365	3.92384	0.950831	0.0171246	8.18062	1.63277	0.221616	0.093915
B1	P3	2	M6	1082.49	210.125	21.9347	4.20904	27.2385	6.06159	0.176321	0.0361091	0.418429	0.050516	0.0469414	0.00110633	62.721	11.4094	1.94277	0.423056	0.881373	0.193768	12.2399	3.03423	0.306864	0.0816702
B2	P1	1	M6	175.857	18.2155	10.427	1.02379	9.02634	0.841037	0.116452	0.0053609	0.220822	0.00151064	0.0292223	0.00946196	30.0177	4.23823	< LOQ	-	0.430281	0.0958516	2.22087	0.855884	0.037408	0.0370035
B2	P1	2	M6	136.451	7.27811	11.1473	0.513563	9.06194	0.467093	0.133528	0.0067233	0.25039	0.00722084	0.0228566	0.0126872	36.0022	8.51903	< LOQ	-	0.613337	0.186209	3.18363	1.973	0.0345232	0.0333068
B2	P2	1	M6	239.312	28.3435	14.1372	1.06746	15.153	1.01393	0.166415	0.0162443	1.00973	0.0432453	0.047083	0.0308312	53.9917	12.8142	< LOQ	-	0.307785	0.0478418	4.31083	0.455324	0.231521	0.0515141
B2	P2	2	M6	393.07	20.3323	22.9135	16.8658	12.8241	0.935015	0.150453	0.0672468	0.335239	0.114686	0.0411377	0.0143052	53.7175	1.24494	< LOQ	-	0.767976	0.38972	8.35286	4.55249	0.154565	0.086527
B2	P3	1	M6	768.618	36.7654	21.5247	0.568229	20.4508	0.404128	0.140296	0.0049195	0.328876	0.0128055	0.0440643	0.0191452	68.8997	6.74988	< LOQ	-	0.587145	0.243042	5.83457	0.929591	0.180239	0.0565959
B2	P3	2	M6	1740.51	57.8579	21.4652	0.499501	27.5596	0.320869	0.114466	0.00188601	0.289511	0.0120837	0.0283534	0.00775173	14.4226	0.80921	< LOQ	-	0.277869	0.112183	5.65474	1.64236	< LOQ	-
B1	P1	1	M9	21.1605	2.95991	9.94178	1.40603	9.14165	1.38601	0.145614	0.0680446	0.139334	0.0552762	0.0561226	0.0187879	31.705	3.34411	< LOQ	-	3.18012	0.483958	< LOQ	-	< LOQ	-
B1	P1	2	M9	21.7297	1.9786	6.60909	0.347921	6.19863	0.100809	0.259247	0.114246	0.248224	0.089134	0.10459	0.0443061	11.618	2.12328	< LOQ	-	4.61992	1.69367	< LOQ	-	< LOQ	-
B1	P2	1	M9	41.7795	2.08207	8.06459	0.283072	6.53493	0.449423	0.416177	0.123717	0.645845	0.117364	0.137811	0.0209404	26.3551	4.08814	< LOQ	-	3.46824	0.353888	< LOQ	-	< LOQ	-
B1	P2	2	M9	45.2211	4.32233	7.38202	1.32617	7.60993	1.12867	0.160656	0.0491374	0.214746	0.0785007	0.0391315	0.00752038	21.9688	1.17986	< LOQ	-	2.0778	0.719101	< LOQ	-	< LOQ	-
B1	P3	1	M9	124.773	72.7457	6.26321	1.15992	6.57383	1.228	0.219005	0.110548	0.243207	0.102687	0.117864	0.0844113	6.61512	5.78496	< LOQ	-	1.9438	0.412934	< LOQ	-	< LOQ	-
B1	P3	2	M9	93.3949	5.58807	4.98436	1.16763	4.89029	1.41705	0.305471	0.127003	0.471922	0.251269	0.080991	0.0562569	2.65445	2.45484	< LOQ	-	1.31095	0.720645	< LOQ	-	< LOQ	-
B2	P1	1	M9	10.3791	2.48801	2.37263	0.315026	1.7156	0.281499	0.0765967	0.0148308	0.136569	0.0372973	0.0507195	0.0260353	7.9602	7.57287	< LOQ	-	0.936139	0.399296	< LOQ	-	< LOQ	-
B2	P1	2	M9	9.30316	3.95131	2.26804	0.72875	1.76178	0.434721	0.113286	0.0115115	0.43952	0.100816	0.0808322	0.0353633	8.27276	9.45984	< LOQ	-	1.7335	0.0192195	< LOQ	-	< LOQ	-
B2	P2	1	M9	16.4012	0.264138	2.85587	0.35606	2.68667	0.375554	0.344641	0.0694731	0.623937	0.331121	0.140128	0.209529	5.02455	6.88608	< LOQ	-	1.79393	0.623454	< LOQ	-	< LOQ	-
B2	P2	2	M9	11.0248	3.14303	2.43523	0.418301	1.83196	0.277908	0.0683458	0.00560698	0.116855	0.0212194	0.0357134	0.0021401	11.6528	5.73466	< LOQ	-	0.789586	0.435898	< LOQ	-	< LOQ	-
B2	P3	1	M9	13.2713	11.3562	2.65844	1.74219	3.59624	2.41914	0.510593	0.22996	2.97338	0.0773374	0.0679936	0.114584	12.9701	9.11539	< LOQ	-	1.13469	0.754692	< LOQ	-	< LOQ	-
B2	P3	2	M9	11.0491	3.02149	1.61844	0.0815406	2.70249	0.0861125	0.284265	0.018633	1.11045	0.0609745	0.112412	0.00462981	9.50668	0.303944	< LOQ	-	0.551343	0.0429536	< LOQ	-	< LOQ	-

## Sheet: bound aldehydes (ACA)
Barley	soluble N	duplicate brew	aging point	2-Methylpropanal	STD	2-Methylbutanal	STD	3-Methylbutanal	STD	Pentanal	STD	Hexanal	STD	Heptanal	STD	Furfural	STD	Methional	STD	Benzaldehyde	STD	Phenylacetaldehyde	STD	E-2-Nonenal	STD
B1	P1	1	FR	16.8557	1.64047	3.87853	0.68003	8.65906	1.49588	0.0391273	0.00337403	0.166701	0.0501209	0.0207146	0.0080211	0.588754	0.215883	1.05411	0.18193	0.584297	0.251952	3.57099	1.4796	< LOQ	-
B1	P1	2	FR	23.9008	0.375956	5.13944	0.517121	10.6365	1.60602	0.0507728	0.00285949	0.184478	0.0353696	0.0261848	0.00559551	0.81199	0.151723	0.918976	0.0748452	0.858556	0.258313	5.13363	0.965697	< LOQ	-
B1	P2	1	FR	27.0577	6.30674	5.10388	1.18165	9.7462	2.36803	0.0393368	0.0076555	0.119444	0.0263252	0.0133479	0.00378458	0.678719	0.171421	0.998641	0.0757881	0.543003	0.141678	3.6421	0.785449	< LOQ	-
B1	P2	2	FR	20.6747	3.13272	4.38097	0.801899	9.8457	1.9852	0.0323407	0.00500686	0.0949379	0.0131992	0.0131678	0.00193531	1.43692	0.174395	< LOQ	-	0.589086	0.127376	2.87279	0.77237	< LOQ	-
B1	P3	1	FR	70.0536	0.500365	10.6059	0.240877	19.2523	0.346326	0.108586	0.0153372	0.42386	0.045323	0.119402	0.102884	7.81456	3.3003	1.91462	0.382821	1.57391	0.833918	9.75065	1.10975	0.0767865	0.0741983
B1	P3	2	FR	41.5937	4.32267	5.63463	1.11797	11.9676	1.97727	0.0544213	0.01192	0.206871	0.0319538	0.0245493	0.00891875	0.734084	0.12934	0.9886	0.0368008	0.36493	0.0327198	4.30901	1.20503	< LOQ	-
B2	P1	1	FR	15.8879	1.54408	3.16152	0.378023	4.80118	0.571805	0.0367852	0.00394562	0.138599	0.0180771	0.014295	0.00335114	0.817152	0.674871	< LOQ	-	0.619292	0.0442267	2.43926	0.566871	< LOQ	-
B2	P1	2	FR	7.83936	0.716259	1.54539	0.163606	2.43268	0.286365	0.0262494	0.00819237	0.151811	0.154117	0.00948151	0.00467351	0.328185	0.0499994	< LOQ	-	0.555154	0.0525321	1.5477	0.433328	< LOQ	-
B2	P2	1	FR	10.747	2.60742	1.98464	0.138816	3.56002	0.1916	0.0203914	0.00202804	0.0771699	0.00552912	0.00709835	0.000502587	0.340071	0.0528606	< LOQ	-	0.68441	0.0882226	1.67215	0.306887	< LOQ	-
B2	P2	2	FR	6.49687	0.649356	1.37309	0.222625	2.39342	0.526338	0.0118391	0.00111391	0.0610596	0.00769703	0.00794488	0.00154773	0.373651	0.152348	< LOQ	-	0.426786	0.0546761	1.46553	0.221085	< LOQ	-
B2	P3	1	FR	8.99806	0.724818	1.97359	0.158573	4.04843	0.362928	0.0150929	0.00267889	0.0726743	0.00761967	0.0127307	0.0012965	0.534047	0.116607	< LOQ	-	0.352102	0.0465725	2.54784	0.32971	< LOQ	-
B2	P3	2	FR	13.1418	0.843364	2.87115	0.163638	5.75764	0.350703	0.0155796	0.000426673	0.074391	0.00299119	0.0129003	0.00118742	0.497164	0.0609153	0.844678	0.0133183	0.397125	0.0819317	4.44258	0.518494	< LOQ	-
B1	P1	1	FO	58.9179	3.83683	5.69076	0.247116	10.6903	0.435617	0.0505884	0.00258884	0.170719	0.00932808	0.0318181	0.0062197	22.1873	1.06459	0.952404	0.17101	0.911854	0.0549677	5.75627	0.561455	< LOQ	-
B1	P1	2	FO	54.6264	9.98402	5.08723	0.996174	8.7064	1.59309	0.0774899	0.0102544	0.226923	0.0399555	0.0247384	0.00325183	17.012	3.64694	0.967304	0.043832	0.87094	0.746302	4.49761	0.810547	< LOQ	-
B1	P2	1	FO	83.672	21.5671	6.8379	1.6048	10.9045	2.65488	0.0655262	0.0146406	0.206267	0.0396475	0.0272936	0.00493141	27.5702	5.84037	1.02565	0.202532	0.507157	0.0608212	5.58364	1.07082	< LOQ	-
B1	P2	2	FO	69.7059	11.3521	7.10314	0.850042	13.7075	1.29959	0.0475085	0.00269449	0.173782	0.00488286	0.0247542	0.00106662	23.1902	3.05069	0.947898	0.12893	0.671614	0.0224551	6.40611	0.595704	< LOQ	-
B1	P3	1	FO	356.027	10.4999	8.76392	0.428783	14.9769	0.49553	0.0697953	0.00242835	0.299121	0.00802829	0.0238869	0.000830861	35.0916	1.13876	1.81149	0.22205	0.565899	0.0549847	8.0311	0.631283	< LOQ	-
B1	P3	2	FO	301.523	11.9221	6.91568	0.311909	13.5	0.581361	0.0641766	0.00150719	0.237539	0.0055439	0.0211001	0.00121209	28.0359	2.01426	1.32798	0.0475688	0.461878	0.0861727	6.85463	0.29773	< LOQ	-
B2	P1	1	FO	51.0172	10.6634	4.18318	0.756442	5.25242	1.05424	0.0465976	0.00627598	0.178985	0.026516	0.0137811	0.00169244	15.2171	1.83204	< LOQ	-	0.465691	0.0240043	2.94231	0.268111	< LOQ	-
B2	P1	2	FO	32.2506	3.08294	3.31418	0.28617	3.90854	0.407053	0.0402958	0.00536571	0.167169	0.0230284	0.0161053	0.00151236	16.0032	1.59116	< LOQ	-	0.369376	0.0432031	2.46214	0.287018	< LOQ	-
B2	P2	1	FO	54.5564	4.35204	3.6581	0.205106	6.19846	0.436061	0.0376025	0.00353669	0.150251	0.00993112	0.013558	0.000902948	17.2752	0.867033	< LOQ	-	0.370659	0.029202	2.59459	0.136207	< LOQ	-
B2	P2	2	FO	70.1924	9.6465	4.28647	0.565195	6.85544	1.03577	0.0375639	0.0048018	0.16048	0.0229744	0.0135558	0.00120517	19.3412	2.06867	< LOQ	-	0.357865	0.0286917	3.36619	0.51615	< LOQ	-
B2	P3	1	FO	367.973	14.1509	6.98714	0.549901	13.0606	0.658521	0.0575662	0.00410825	0.193367	0.015209	0.0265558	0.00418364	9.75079	0.503372	1.00811	0.107395	0.201079	0.0022624	5.97698	1.01412	< LOQ	-
B2	P3	2	FO	371.608	13.3247	10.0069	0.525827	19.0377	0.666202	0.0498885	0.00162485	0.228554	0.0110044	0.0243838	0.00249432	22.754	1.84247	1.66289	0.116542	0.235002	0.0232829	8.36447	0.847286	< LOQ	-
B1	P1	1	M1	59.6064	5.00385	13.7049	0.717974	24.3052	0.71293	0.0692906	0.00922733	0.298483	0.0185685	0.0428313	0.0147472	20.2886	0.274518	2.4293	0.153727	0.280898	0.0178012	13.4088	0.250089	< LOQ	-
B1	P1	2	M1	22.1874	1.03803	2.99399	0.1489	5.73232	0.431614	0.0244011	0.00279393	0.0865181	0.0108781	0.0105931	0.00196252	4.8809	0.308089	0.829923	0.0323422	0.276004	0.0255427	3.84761	0.727539	< LOQ	-
B1	P2	1	M1	37.0694	2.17931	3.88342	0.203293	6.68488	0.324119	0.0317327	0.000615358	0.118836	0.00840691	0.0130569	0.00127036	7.00642	0.667555	< LOQ	-	0.365797	0.0307735	2.82686	0.205965	< LOQ	-
B1	P2	2	M1	21.1436	2.31225	2.84792	0.309297	5.96375	0.642767	0.0181595	0.00298136	0.0710663	0.00245272	0.0117647	0.00157109	4.41438	0.0708666	< LOQ	-	0.417814	0.0466562	2.52153	0.190776	< LOQ	-
B1	P3	1	M1	142.999	13.771	5.4253	0.459824	10.475	0.945901	0.0332293	0.00269533	0.150326	0.00806813	0.0203656	0.000438785	11.1939	0.804816	1.69787	0.0905634	0.505007	0.0263965	7.64997	0.862907	< LOQ	-
B1	P3	2	M1	149.214	7.12348	4.35613	0.272404	10.6566	0.693375	0.0312317	0.00108311	0.122957	0.00307762	0.0173563	0.00166362	9.70993	1.16429	0.913761	0.0978387	0.286181	0.030742	5.75487	0.927624	< LOQ	-
B2	P1	1	M1	46.183	1.9283	3.86742	0.148772	4.67819	0.171185	0.0581877	0.0062217	0.195907	0.00875881	0.0131732	0.00217784	6.49202	0.345505	< LOQ	-	0.346376	0.0259703	1.83481	0.273883	< LOQ	-
B2	P1	2	M1	32.5392	1.0823	3.83895	0.118352	4.70712	0.17435	0.0708355	0.00400081	0.228781	0.0317636	0.0172915	0.00277222	6.93108	0.59438	< LOQ	-	0.310337	0.0175219	1.56156	0.274922	< LOQ	-
B2	P2	1	M1	49.3254	4.1761	4.31817	0.278674	6.92564	0.375185	0.0494258	0.00249959	0.173087	0.00428463	0.0149489	0.000601163	8.36458	0.343851	< LOQ	-	0.301165	0.0391209	1.8357	0.118861	< LOQ	-
B2	P2	2	M1	52.8962	3.99996	2.79139	0.237805	4.10567	0.359378	0.0210196	0.00173443	0.0708917	0.00416847	0.00667318	0.000248369	6.14913	0.552995	< LOQ	-	0.422372	0.0075937	1.04532	0.0893885	< LOQ	-
B2	P3	1	M1	150.594	9.5265	3.01617	0.239125	7.67319	0.546974	0.042689	0.00301533	0.255106	0.0126371	0.0116085	0.000488226	4.72302	0.197697	< LOQ	-	0.604945	0.0523743	2.42881	0.200938	< LOQ	-
B2	P3	2	M1	167.316	1.25002	4.52862	0.0267781	9.88033	0.0639274	0.0415123	0.000180626	0.150964	0.0032317	0.011994	0.000878831	3.79021	0.269905	< LOQ	-	0.58995	0.0247371	3.83231	0.605825	< LOQ	-
B1	P1	1	M2	37.8555	1.5663	3.05275	0.0962062	4.96284	0.154692	0.0474444	0.00265862	0.162413	0.00113637	0.0141482	0.000338888	11.4244	0.164831	< LOQ	-	0.467523	0.0272669	2.21367	0.0596272	< LOQ	-
B1	P1	2	M2	52.8208	1.76668	3.47183	0.0633403	5.75358	0.154525	0.0418328	0.00120955	0.118998	0.00319689	0.00944219	0.000326053	9.73325	0.677249	< LOQ	-	0.343121	0.00487768	2.36125	0.0767863	< LOQ	-
B1	P2	1	M2	105.891	3.7599	5.54466	0.406246	7.24056	0.619804	0.0437021	0.003911	0.124481	0.0137584	0.00956728	0.00142305	17.6911	2.56537	< LOQ	-	0.347509	0.0415465	2.37761	0.558162	< LOQ	-
B1	P2	2	M2	44.7223	1.70382	2.7219	0.209749	5.52134	0.366828	0.0196101	0.00155538	0.0606034	0.00524959	0.00523417	0.00150085	2.06962	0.219758	< LOQ	-	1.26405	0.155397	1.2613	0.168149	< LOQ	-
B1	P3	1	M2	255.805	5.56797	6.37754	0.330567	10.4048	0.366656	0.0571526	0.0022397	0.26203	0.0268004	0.0156676	0.00203241	6.35103	0.644881	1.31333	0.085602	1.20521	0.111292	3.59974	0.445417	< LOQ	-
B1	P3	2	M2	259.905	29.3015	5.11366	0.79102	10.1051	1.00588	0.0448588	0.00952952	0.148402	0.023969	0.011737	0.00262296	9.11463	4.90373	4.16329	4.23201	1.21547	0.12939	10.4002	12.2146	< LOQ	-
B2	P1	1	M2	46.8038	1.25413	2.3343	0.0874428	3.27596	0.101457	0.0551422	0.00111481	0.157411	0.00348425	0.00979569	0.000827513	4.5127	0.716156	< LOQ	-	1.13514	0.086732	1.57263	0.0788952	< LOQ	-
B2	P1	2	M2	47.0632	2.43691	3.62612	0.260029	4.62479	0.226194	0.0803367	0.00351275	0.314364	0.00621281	0.0189728	0.000586426	8.41394	1.53846	< LOQ	-	0.615313	0.0600715	2.45345	0.267289	< LOQ	-
B2	P2	1	M2	92.478	10.8309	5.52536	1.19614	7.62912	1.33427	0.0945038	0.0219304	0.194796	0.0609705	0.0131744	0.00602877	10.0753	9.03612	< LOQ	-	0.696069	0.0641933	3.88254	3.43653	< LOQ	-
B2	P2	2	M2	133.734	4.32552	5.99498	0.19824	8.05116	0.199285	0.0825389	0.0082095	0.214586	0.0112857	0.0154507	0.000396326	10.6409	2.35416	0.893938	0.0776637	0.689655	0.0685788	2.89616	0.0813407	< LOQ	-
B2	P3	1	M2	351.115	11.6083	4.31229	0.437111	10.1189	0.710322	0.0435975	0.000582983	0.129445	0.00397635	0.00871913	0.000264611	3.51253	0.271674	< LOQ	-	0.486091	0.0566881	2.28397	0.187417	< LOQ	-
B2	P3	2	M2	348.685	6.86427	5.32837	0.222884	11.1318	0.32852	0.0427769	0.000999402	0.118767	0.00491078	0.00827472	0.000265041	3.0415	0.201045	1.03772	0.202929	0.374668	0.0194453	2.79524	0.167073	< LOQ	-
B1	P1	1	M3	59.1131	0.996461	3.79324	0.123324	6.10903	0.170443	0.0592893	0.000780391	0.152339	0.00271392	0.0116031	0.000725711	6.79441	0.411285	< LOQ	-	0.318147	0.00814403	2.18833	0.0406603	< LOQ	-
B1	P1	2	M3	61.1533	1.07675	4.7005	0.0896515	5.28017	0.0595879	0.0713488	0.00173288	0.179341	0.00502765	0.0114696	0.000485125	4.4768	0.02897	< LOQ	-	0.25755	0.021087	2.11974	0.136204	< LOQ	-
B1	P2	1	M3	154.999	3.89507	6.78206	0.138801	8.54477	0.224888	0.0589402	0.00623145	0.163876	0.0112496	0.0150169	0.00175212	13.5665	1.28259	0.865564	0.0189945	0.415352	0.0441934	3.2727	0.306309	< LOQ	-
B1	P2	2	M3	107.791	1.75721	5.73925	0.185481	9.00436	0.209354	0.0480937	0.00708626	0.134041	0.0254951	0.0130715	0.000893169	7.94819	0.158611	0.982896	0.149856	0.429979	0.037077	2.65965	0.110696	< LOQ	-
B1	P3	1	M3	456.899	13.8588	9.38049	0.66088	11.471	0.795215	0.0691492	0.00452078	0.219431	0.00645394	0.016513	0.000881236	14.6521	0.542218	1.38657	0.120939	0.411365	0.0218281	4.2081	0.0729035	< LOQ	-
B1	P3	2	M3	498.493	16.9278	7.61931	0.307977	11.9422	0.441255	0.0614314	0.000353816	0.184441	0.00885832	0.0140913	0.000695709	10.4964	0.918763	1.18106	0.194992	0.288184	0.0216192	4.30608	0.396074	< LOQ	-
B2	P1	1	M3	126.304	2.71634	4.72526	0.0973264	5.36371	0.14942	0.061626	0.00399029	0.166383	0.00713052	0.0106206	0.000196632	11.6295	0.740182	< LOQ	-	0.416812	0.0191076	2.36389	0.161148	< LOQ	-
B2	P1	2	M3	78.9769	2.72058	4.21417	0.092743	5.06897	0.0649325	0.0550474	0.0019346	0.168674	0.00771227	0.0132746	0.000598272	9.69517	0.379524	< LOQ	-	0.410835	0.0183664	2.08629	0.306487	< LOQ	-
B2	P2	1	M3	102.785	2.29239	4.68567	0.169471	7.19189	0.208984	0.0427124	0.00210915	0.132644	0.0113013	0.0138629	0.00187764	8.08804	0.226215	< LOQ	-	0.349253	0.0107516	2.25039	0.320725	< LOQ	-
B2	P2	2	M3	193.535	3.46492	4.91329	0.0899084	7.06083	0.0763741	0.0422156	0.00128416	0.147568	0.00380605	0.0122481	0.000464239	10.2872	0.270932	< LOQ	-	0.358965	0.0273923	2.30813	0.135115	< LOQ	-
B2	P3	1	M3	453.674	3.0647	3.99737	0.115412	8.38784	0.291901	0.025868	0.000783548	0.104338	0.00313641	0.010253	0.000634055	4.72209	0.344334	< LOQ	-	0.408632	0.114443	2.40786	0.278328	< LOQ	-
B2	P3	2	M3	327.664	252.495	5.40115	0.431174	11.6095	3.15945	0.782772	1.30971	0.103343	0.00302182	0.0497408	0.0714879	22.8153	32.6788	1.17331	0.176674	0.682333	0.549593	2.53145	0.975554	< LOQ	-
B1	P1	1	M4	35.084	4.88537	2.92313	0.615228	3.1675	0.460356	0.0253095	0.00644849	0.0987429	0.0223775	0.00950116	0.00255615	7.25683	1.7447	< LOQ	-	0.724598	0.0369693	2.27588	0.803607	< LOQ	-
B1	P1	2	M4	46.1253	2.79839	3.1	0.222978	3.28305	0.226423	0.0289403	0.00192106	0.116676	0.0076783	0.00956631	0.000699672	5.80915	0.53833	< LOQ	-	0.64129	0.0568314	2.50952	0.512265	< LOQ	-
B1	P2	1	M4	77.7095	5.01576	4.22112	0.281427	3.5968	0.24468	0.0267533	0.00137607	0.0994613	0.00674459	0.00979856	0.000502057	11.5214	1.25857	< LOQ	-	0.67218	0.0108262	2.68724	0.197106	< LOQ	-
B1	P2	2	M4	59.6522	1.02783	3.29552	0.167232	3.48213	0.0505562	0.0170915	0.00218473	0.0784795	0.0206877	0.00600141	0.000556642	6.44094	0.580436	< LOQ	-	0.404597	0.0448457	1.79772	0.323901	< LOQ	-
B1	P3	1	M4	316.538	12.5544	4.26471	0.21881	5.41149	0.312821	0.0231272	0.00108679	0.105371	0.00980154	0.00887441	0.000727269	5.58497	0.854468	< LOQ	-	0.446335	0.0293556	3.07476	0.43	< LOQ	-
B1	P3	2	M4	236.234	16.0755	4.83031	0.480579	5.04601	0.477134	0.0301387	0.00357925	0.118336	0.0243265	0.00937648	0.00145845	7.83845	0.895996	< LOQ	-	0.458086	0.0136683	2.81023	0.981545	< LOQ	-
B2	P1	1	M4	58.1785	6.90146	2.56585	0.22063	2.18793	0.205093	0.0253402	0.00123405	0.104624	0.00434954	0.00768683	0.00102603	3.63556	3.09588	< LOQ	-	0.56309	0.105327	1.30675	0.172173	< LOQ	-
B2	P1	2	M4	39.1662	0.18312	2.58293	0.0303567	2.17017	0.0342691	0.0361233	0.00157354	0.176533	0.00771365	0.012077	0.000521461	6.42078	0.200743	< LOQ	-	0.476135	0.0169022	1.48379	0.11037	< LOQ	-
B2	P2	1	M4	46.8752	1.20585	2.41098	0.0533222	2.47667	0.031203	0.0165965	0.00049804	0.0768682	0.00370043	0.00641454	0.000309887	3.03228	2.59847	< LOQ	-	0.355408	0.0846044	1.25866	0.274993	< LOQ	-
B2	P2	2	M4	105.425	6.23393	3.23912	0.334205	2.97078	0.198766	0.0192802	0.00407348	0.0905432	0.0149404	0.00768669	0.00112593	7.70578	1.19615	< LOQ	-	0.429871	0.047223	1.45627	0.389904	< LOQ	-
B2	P3	1	M4	278.197	23.4193	3.91663	0.424651	4.92279	0.409123	0.0194441	0.00161396	0.0864403	0.00435731	0.00704525	3.73768e-05	3.89541	0.439065	< LOQ	-	0.487532	0.0589074	2.14243	0.138887	< LOQ	-
B2	P3	2	M4	307.65	5.22447	5.10719	0.197285	5.72656	0.17771	0.0231324	0.00169063	0.0962096	0.00455155	0.0101424	0.000796443	4.08214	0.24327	< LOQ	-	0.470722	0.049195	3.01762	0.446298	< LOQ	-
B1	P1	1	M5	70.2514	9.48696	4.8496	1.01423	4.95792	1.00645	0.0524794	0.0123663	0.157676	0.0365266	0.0157139	0.00397332	13.5486	4.32547	< LOQ	-	0.813748	0.24589	1.29678	0.474288	< LOQ	-
B1	P1	2	M5	81.912	4.24455	4.20271	0.321552	4.52134	0.294348	0.0500513	0.00267115	0.17073	0.0300654	0.0156164	0.00328986	8.16281	0.762246	< LOQ	-	0.506055	0.187539	1.47542	0.166841	< LOQ	-
B1	P2	1	M5	163.692	18.8341	6.61222	1.03593	5.64035	0.916527	0.0550661	0.0115191	0.159519	0.0373656	0.0151425	0.00486589	16.1549	3.33602	< LOQ	-	0.646346	0.214392	1.51613	0.528912	< LOQ	-
B1	P2	2	M5	130.446	4.85815	5.99165	0.224983	6.43819	0.241893	0.0484532	0.00308258	0.129139	0.0275343	0.0120687	0.00212724	11.1602	1.24645	< LOQ	-	0.639082	0.352206	1.51179	0.00629261	< LOQ	-
B1	P3	1	M5	609.49	4.58591	12.5207	0.0965229	10.633	0.190557	0.0850932	0.00422334	0.273158	0.0180198	0.0331915	0.00317293	33.4752	3.53784	1.40145	0.472055	0.916066	0.103761	4.62836	0.404763	< LOQ	-
B1	P3	2	M5	370.058	37.1637	5.8485	0.439119	6.95293	0.608484	0.0620393	0.00493168	0.162795	0.0174777	0.0165937	0.000615133	8.29425	0.298428	< LOQ	-	0.541495	0.20629	1.80379	0.263797	< LOQ	-
B2	P1	1	M5	143.554	17.1184	5.64459	0.807909	4.3415	0.619028	0.0605561	0.0097996	0.194571	0.0435444	0.0196151	0.00365279	15.7291	2.91292	< LOQ	-	0.978348	0.134315	2.54093	1.35165	< LOQ	-
B2	P1	2	M5	63.1354	3.20682	3.65734	0.22398	3.35096	0.225151	0.0498346	0.00356043	0.148662	0.0123811	0.0153472	0.000973664	10.6944	2.11014	< LOQ	-	0.491191	0.160433	1.64232	0.281273	< LOQ	-
B2	P2	1	M5	139.959	10.5232	6.35693	0.456132	6.37797	0.501333	0.0708922	0.00362932	0.254423	0.0269519	0.0325272	0.00221556	18.4286	0.640343	< LOQ	-	0.564957	0.278124	3.90424	0.372094	< LOQ	-
B2	P2	2	M5	262.616	14.8119	6.11095	0.829584	6.2368	0.533493	0.0676071	0.0140386	0.229434	0.0673099	0.02826	0.00568814	18.9072	0.840972	< LOQ	-	0.779307	0.113612	1.71274	1.08988	< LOQ	-
B2	P3	1	M5	882.955	22.9209	8.44945	0.208689	11.8847	0.414495	0.0711779	0.00414889	0.301832	0.0725307	0.0385248	0.00337155	12.4069	0.458391	1.24657	0.0973264	0.606501	0.153049	5.88677	0.873157	0.0375206	0.0278797
B2	P3	2	M5	968.909	23.4243	10.525	0.294485	13.3453	0.29539	0.062848	0.00125738	0.231464	0.00175999	0.034309	0.000545349	12.063	0.484372	1.5079	0.357222	0.76438	0.321461	6.69161	0.519551	< LOQ	-
B1	P1	1	M6	37.8555	1.5663	3.05275	0.0962062	4.96284	0.154692	0.0474444	0.00265862	0.162413	0.00113637	0.0141482	0.000338888	11.4244	0.164831	< LOQ	-	0.467523	0.0272669	2.21367	0.0596272	< LOQ	-
B1	P1	2	M6	52.8208	1.76668	3.47183	0.0633403	5.75358	0.154525	0.0418328	0.00120955	0.118998	0.00319689	0.00944219	0.000326053	9.73325	0.677249	< LOQ	-	0.343121	0.00487768	2.36125	0.0767863	< LOQ	-
B1	P2	1	M6	105.891	3.7599	5.54466	0.406246	7.24056	0.619804	0.0437021	0.003911	0.124481	0.0137584	0.00956728	0.00142305	17.6911	2.56537	< LOQ	-	0.347509	0.0415465	2.37761	0.558162	< LOQ	-
B1	P2	2	M6	165.103	5.26953	6.79496	0.491061	7.06616	0.448237	0.0592952	0.00634759	0.168527	0.0218379	0.0224499	0.00665589	16.2314	2.72798	< LOQ	-	0.924424	0.248298	3.24932	0.938085	< LOQ	-
B1	P3	1	M6	556.278	46.2557	10.3255	0.782412	9.07679	0.698623	0.079679	0.00580347	0.319726	0.0148185	0.0305176	0.000410284	26.8907	0.987062	1.20955	0.187231	0.795083	0.166834	5.09985	0.349884	0.0340091	0.00939012
B1	P3	2	M6	667.565	14.5873	9.66434	0.240707	11.1453	0.568733	0.0722256	0.00243497	0.22829	0.0123173	0.03663	0.00263577	17.5489	1.43577	1.39224	0.171741	0.950516	0.243217	5.7594	0.566063	< LOQ	-
B2	P1	1	M6	138.439	10.3348	4.81753	0.336701	3.82547	0.243062	0.053611	0.00553934	0.143361	0.0158267	0.0155772	0.00224857	11.9811	1.61338	< LOQ	-	0.544703	0.26574	2.63598	0.74844	< LOQ	-
B2	P1	2	M6	86.4563	4.98638	4.74859	0.112436	3.42528	0.125138	0.0511413	0.000629158	0.163579	0.00718866	0.0167998	0.00131689	13.6011	1.00545	< LOQ	-	0.696799	0.193487	2.61999	0.316498	< LOQ	-
B2	P2	1	M6	136.386	6.92315	5.80477	0.17602	5.802	0.310085	0.077885	0.00460737	0.638993	0.0423252	0.0312476	0.00203888	18.1399	1.25371	1.05661	0.355626	0.921341	0.0339341	3.7706	0.572118	0.0315048	0.0256469
B2	P2	2	M6	289.449	24.2479	5.9094	0.311411	5.67854	0.730167	0.05492	0.0100801	0.204068	0.0241781	0.0288973	0.00393473	20.0716	0.415018	< LOQ	-	0.619695	0.128735	3.22173	0.241627	< LOQ	-
B2	P3	1	M6	573.488	10.4459	9.86035	0.280584	8.62613	0.216488	0.0678287	0.00180386	0.256383	0.0298438	0.0381311	0.0010556	26.5809	1.97151	1.60439	0.735363	0.729795	0.226425	5.17715	0.993872	< LOQ	-
B2	P3	2	M6	1262.9	105.409	10.3914	0.454477	13.2092	0.825335	0.0640279	0.00327468	0.245374	0.00590103	0.0307658	0.000976085	15.1127	3.30595	1.81535	0.169646	0.879357	0.134335	6.8888	0.418885	< LOQ	-
B1	P1	1	M9	15.2005	0.498046	4.35239	0.113328	3.45751	0.154029	0.203716	0.0363326	0.235621	0.0665377	0.0310812	0.00569421	29.8415	4.28844	2.15575	0.535513	1.68378	0.676605	17.1289	0.637942	0.0725406	0.0121516
B1	P1	2	M9	21.5378	2.47658	4.74669	0.602933	4.00862	0.409533	0.153076	0.0140349	0.191284	0.00963401	0.0272144	0.00360689	17.9509	1.28858	1.81509	0.584507	0.936631	0.120577	15.9253	0.687007	0.0492048	0.0179409
B1	P2	1	M9	38.6518	0.729307	6.231	0.0672208	4.14763	0.0722351	0.242641	0.0263506	0.739516	0.0773643	0.0587772	0.00526094	29.968	2.63101	1.53066	0.391679	1.33163	0.152492	18.1259	1.07061	0.124335	0.0183844
B1	P2	2	M9	26.4487	7.04621	4.62837	0.352742	3.94381	0.367589	0.249793	0.0541127	0.849671	0.476969	0.994957	1.16472	34.2335	6.88766	2.20074	0.440439	1.4409	0.540792	19.3435	3.59388	0.118649	0.052396
B1	P3	1	M9	151.716	3.51899	4.88482	0.125079	5.28628	0.201587	0.126005	0.0169638	0.287591	0.0397424	0.0769969	0.0814944	12.4312	1.53861	2.3434	0.189731	0.952199	0.159491	22.8586	1.8833	0.0335796	0.0178554
B1	P3	2	M9	100.655	2.00655	5.40702	0.174003	4.89094	0.142615	0.213019	0.0514827	0.753495	0.466594	0.0458409	0.0208638	19.4741	1.38616	2.03232	0.389518	1.12785	0.0904956	29.1374	3.39585	0.124423	0.029522
B2	P1	1	M9	9.77978	0.197993	2.08542	0.0699281	1.47356	0.0936751	0.152121	0.0302939	0.477389	0.0847118	0.0106179	0.0179654	20.5779	3.43519	2.04059	0.687883	1.22069	0.255155	11.3128	0.60561	0.0139655	0.00748326
B2	P1	2	M9	7.77291	1.06149	2.37276	0.213049	1.59093	0.182521	0.168168	0.0117201	1.03334	0.019886	0.0140958	0.0240117	15.8947	0.763274	1.36848	0.30793	0.846126	0.135491	12.1162	0.45751	0.0636865	0.0459227
B2	P2	1	M9	15.8206	0.35094	3.59862	0.180205	3.01597	0.0932317	0.206871	0.00814389	0.76098	0.0531664	0.000313234	8.62999e-05	21.8389	3.67821	1.93525	0.662734	1.36442	0.206891	18.033	1.24423	0.0668624	0.0119852
B2	P2	2	M9	16.3562	14.9586	2.69281	0.269975	1.85767	0.147011	0.27574	0.00956367	1.57172	0.034551	0.116474	0.000636771	28.1069	7.0993	1.81236	0.648957	1.15112	0.450506	18.966	0.0915094	0.153702	0.0190159
B2	P3	1	M9	69.6031	5.82856	2.98303	0.190957	3.38783	0.221705	0.121243	0.00273804	0.35593	0.022577	0.0655512	0.00559426	8.63421	0.892808	2.13662	0.480243	0.65456	0.178867	21.5451	0.917559	0.118675	0.00798192
B2	P3	2	M9	134.097	19.9833	5.62483	0.730834	5.61295	0.734692	0.199437	0.0246671	0.772532	0.0636022	0.111236	0.00606744	15.3052	1.97243	3.34794	0.300748	0.94736	0.186891	41.3334	3.98929	0.127689	0.0337643
